# Supplementary material for: Assembly of infectious enteroviruses depends on multiple, conserved genomic RNA-coat protein contacts
Source: PLoS Pathog. 2020 Dec 28;16(12):e1009146. doi: 10.1371/journal.ppat.1009146 (PMC7793301; doi:10.1371/journal.ppat.1009146)
Supplement: S1 Data — (ZIP) [file ppat.1009146.s007.zip]

Archive with 14 entries (13 files):
- S1_Data/
- __MACOSX/._S1_Data
- S1_Data/EVF_aligned_histograms.csv
- __MACOSX/S1_Data/._EVF_aligned_histograms.csv
- S1_Data/EVE_aligned_histograms.csv
- __MACOSX/S1_Data/._EVE_aligned_histograms.csv
- S1_Data/EVE_aligned_naive_histograms.csv
- __MACOSX/S1_Data/._EVE_aligned_naive_histograms.csv
- S1_Data/EVF_aligned_naive_histograms.csv
- __MACOSX/S1_Data/._EVF_aligned_naive_histograms.csv
- S1_Data/Polio_naive_histogram.csv
- __MACOSX/S1_Data/._Polio_naive_histogram.csv
- S1_Data/Polio_histogram.csv
- __MACOSX/S1_Data/._Polio_histogram.csv
