# Supplementary material for: Assembly of infectious enteroviruses depends on multiple, conserved genomic RNA-coat protein contacts
Source: PLoS Pathog. 2020 Dec 28;16(12):e1009146. doi: 10.1371/journal.ppat.1009146 (PMC7793301; doi:10.1371/journal.ppat.1009146)
Supplement: S1 Data — (ZIP) [file ppat.1009146.s007.zip › S1_Data/EVF_aligned_histograms.csv]

position	LC150008	DQ092795	DQ092794	LC150010	NC_021220	HQ917061	AY508696	HQ663846	KC748420	HQ917060	AY508697
1	-	-	0	-	-	0	0	0	14	0	0
2	-	0	0	0	0	0	0	2	14	0	2
3	-	0	0	0	0	0	0	4	14	0	4
4	-	0	0	0	0	0	0	27	14	0	27
5	-	0	0	0	0	0	0	162	14	0	162
6	-	2	2	2	2	2	2	162	14	2	162
7	-	2	2	2	2	2	2	164	14	2	164
8	-	2	2	2	2	2	2	164	14	2	164
9	-	2	2	2	2	2	2	164	14	2	164
10	-	2	2	2	2	2	2	164	14	2	164
11	-	2	2	2	2	2	2	164	14	2	164
12	-	2	2	2	2	2	2	164	14	2	164
13	-	2	2	2	2	2	2	164	0	2	164
14	0	2	2	2	2	2	2	164	0	2	164
15	0	2	2	2	2	2	2	164	0	2	164
16	0	2	2	2	2	2	2	164	0	2	164
17	0	2	2	2	2	2	2	156	0	2	156
18	0	0	0	0	0	0	0	155	0	0	155
19	0	0	0	0	0	0	0	139	0	0	139
20	0	0	0	0	0	0	0	138	0	0	138
21	0	0	0	0	0	0	0	138	0	0	138
22	0	0	0	0	0	0	0	137	0	0	137
23	0	0	0	0	0	0	0	136	0	0	136
24	0	0	0	0	0	0	0	136	0	0	136
25	0	0	0	0	0	0	0	0	0	0	0
26	0	0	0	0	0	0	0	0	0	0	0
27	0	0	0	0	0	0	0	0	0	0	0
28	0	0	0	0	0	0	0	0	0	0	0
29	0	0	0	0	0	0	0	0	0	0	0
30	0	0	0	0	0	0	0	0	0	0	0
31	0	0	0	0	0	0	0	0	0	0	0
32	0	0	0	0	0	0	0	0	0	0	0
33	0	0	0	0	0	0	0	0	0	0	0
34	0	0	0	0	0	0	0	0	0	0	0
35	0	0	0	0	0	0	0	0	0	0	0
36	0	0	0	0	0	0	0	0	0	0	0
37	0	0	0	0	0	0	0	0	0	0	0
38	0	0	0	0	0	0	0	0	0	0	0
39	0	0	0	0	0	0	0	0	0	0	0
40	0	0	0	0	0	0	0	0	0	0	0
41	0	0	0	0	0	0	0	0	0	0	0
42	0	0	0	0	0	0	0	0	0	0	0
43	0	0	0	0	0	0	0	0	0	0	0
44	0	0	0	0	0	0	0	0	0	0	0
45	0	0	0	0	0	0	0	0	0	0	0
46	0	0	0	0	0	0	0	0	0	0	0
47	0	0	0	0	0	0	0	0	0	0	0
48	0	0	0	0	0	0	0	0	0	0	0
49	0	0	0	0	0	0	0	0	0	0	0
50	0	0	0	0	0	0	0	0	0	0	0
51	0	0	0	0	0	0	0	0	0	0	0
52	0	0	0	0	0	0	0	0	0	0	0
53	0	0	0	0	0	0	0	0	0	0	0
54	0	0	0	0	0	0	0	0	0	0	0
55	0	0	0	0	0	0	0	0	0	0	0
56	0	0	0	0	0	0	0	0	0	0	0
57	0	0	0	0	0	0	0	0	0	0	0
58	0	0	0	0	0	0	0	0	0	0	0
59	0	0	0	0	0	0	0	0	0	0	0
60	0	0	0	0	0	0	0	0	0	0	0
61	0	0	0	0	0	0	0	0	0	0	0
62	0	0	0	0	0	0	0	0	0	0	0
63	0	0	0	0	0	0	0	0	0	0	0
64	-	-	-	0	-	-	-	-	-	-	-
65	0	0	0	0	0	0	0	0	0	0	0
66	0	0	0	0	0	0	0	0	0	0	0
67	0	0	0	0	0	0	0	0	0	0	0
68	0	0	0	0	0	0	0	0	0	0	0
69	0	0	0	0	0	0	0	0	0	0	0
70	0	0	0	0	0	0	0	0	0	0	0
71	0	0	0	0	0	0	0	0	0	0	0
72	0	0	0	0	0	0	0	0	0	0	0
73	0	0	0	0	0	0	0	0	0	0	0
74	0	0	0	0	0	0	0	0	0	0	0
75	0	0	0	0	0	0	0	0	0	0	0
76	0	0	0	0	0	0	0	0	0	0	0
77	0	0	0	0	0	0	0	0	0	0	0
78	0	0	0	0	0	0	0	0	0	0	0
79	0	0	0	0	0	0	0	0	0	0	0
80	0	0	0	0	0	0	0	0	0	0	0
81	0	0	0	0	0	0	0	0	0	0	0
82	0	0	0	0	0	0	0	0	0	0	0
83	0	0	0	0	0	0	0	0	0	0	0
84	0	0	0	0	0	0	0	0	0	0	0
85	0	0	0	0	0	0	0	0	0	0	0
86	0	0	0	0	0	0	0	0	0	0	0
87	0	0	0	0	0	0	0	0	0	0	0
88	0	0	0	0	0	0	0	0	0	0	0
89	-	-	-	-	0	-	-	-	-	-	-
90	0	0	0	0	0	0	0	0	0	0	0
91	0	0	0	0	0	0	0	0	0	0	0
92	0	0	0	0	0	0	0	0	0	0	0
93	0	0	0	0	0	0	0	0	0	0	0
94	0	0	0	0	0	0	0	0	0	0	0
95	0	0	0	0	0	0	0	0	0	0	0
96	0	0	0	0	0	0	0	0	0	0	0
97	0	0	0	0	0	0	0	0	0	0	0
98	0	2	0	0	0	2	2	2	2	2	-
99	4	2	2	4	2	2	2	4	2	4	0
100	4	2	2	4	2	2	2	4	2	4	0
101	4	2	2	4	4	2	2	4	2	4	0
102	4	2	2	4	4	2	2	4	2	4	0
103	6	2	2	6	4	2	2	4	2	4	0
104	8	4	4	6	4	4	4	4	4	4	2
105	8	4	4	9	4	7	4	4	7	4	2
106	8	4	4	9	4	7	4	4	7	4	2
107	8	4	4	9	4	7	4	4	7	4	2
108	8	4	4	9	4	7	4	4	7	4	2
109	8	4	4	9	4	7	4	4	7	4	2
110	8	2	4	9	4	5	2	2	5	2	2
111	8	2	4	9	4	5	2	2	5	2	2
112	4	2	4	7	2	7	2	2	7	2	2
113	4	2	2	7	2	7	2	2	7	2	2
114	4	2	2	7	2	7	2	0	7	2	2
115	2	2	2	7	2	7	2	0	7	2	2
116	2	2	2	7	2	7	2	0	7	2	2
117	2	2	2	2	2	2	2	0	2	2	2
118	2	2	2	2	2	2	2	0	2	2	2
119	2	2	2	2	2	2	2	0	2	2	2
120	14	14	14	14	14	14	14	12	14	14	14
121	144	144	144	144	144	144	144	142	144	144	144
122	237	237	237	237	237	237	237	235	237	237	237
123	668	668	668	668	668	668	668	666	668	668	668
124	669	669	669	669	669	669	669	667	669	669	669
125	669	669	669	669	669	669	669	667	669	669	669
126	669	669	669	669	669	669	669	667	669	669	669
127	669	669	669	669	669	669	669	667	669	669	669
128	667	667	667	669	669	669	667	667	669	669	667
129	667	667	667	667	667	667	667	667	667	667	667
130	667	667	667	667	667	667	667	667	667	667	667
131	667	667	667	667	667	667	667	667	667	667	667
132	667	667	667	667	667	667	667	667	667	667	667
133	537	537	537	537	537	537	537	537	537	537	537
134	537	537	537	537	537	537	537	537	537	537	537
135	15	15	15	15	15	15	15	15	15	15	15
136	0	0	0	0	0	0	0	0	0	0	0
137	0	0	0	0	0	0	0	0	0	0	0
138	0	0	0	0	0	0	0	0	0	0	0
139	0	0	0	0	0	0	0	0	0	0	0
140	0	0	0	0	0	0	0	0	0	0	0
141	0	0	0	0	0	0	0	0	0	0	0
142	0	0	0	0	0	0	0	0	0	0	0
143	0	0	0	0	0	0	0	0	0	0	0
144	0	0	0	0	0	0	0	0	0	0	0
145	0	0	0	0	0	0	0	0	0	0	0
146	0	0	0	0	0	0	0	0	0	0	0
147	0	0	0	0	0	0	0	0	0	0	0
148	0	0	0	0	0	0	0	0	0	0	0
149	1	0	0	1	0	0	0	0	0	0	0
150	1	0	0	1	0	0	0	0	0	0	0
151	1	0	0	1	0	0	0	0	0	0	0
152	1	0	0	1	0	0	0	0	0	0	0
153	1	0	0	1	0	0	0	0	0	0	0
154	1	0	0	1	0	0	0	0	0	0	0
155	1	0	0	1	0	0	0	0	0	0	0
156	1	0	0	1	0	0	0	0	0	0	0
157	1	0	0	1	0	0	0	0	0	0	0
158	1	0	0	1	0	0	0	0	0	0	0
159	1	0	0	1	0	0	0	0	0	0	0
160	1	0	0	1	0	0	0	0	0	0	0
161	0	0	0	0	0	0	0	0	0	0	0
162	4	0	0	4	0	0	0	0	0	0	0
163	4	0	0	4	0	0	0	0	0	0	0
164	4	0	0	4	0	0	0	0	0	0	0
165	4	0	0	4	0	0	0	0	0	0	0
166	4	0	0	4	0	0	0	0	0	0	0
167	4	0	0	4	0	0	0	0	0	0	0
168	4	0	0	4	0	0	0	0	0	0	0
169	4	0	0	4	0	0	0	0	0	0	0
170	4	0	0	4	0	0	0	0	0	0	0
171	4	0	0	4	0	0	0	0	0	0	0
172	4	0	0	4	0	0	0	0	0	0	0
173	4	0	0	4	0	0	0	0	0	0	0
174	0	0	0	0	0	0	0	0	0	0	0
175	0	0	0	0	0	0	0	0	0	0	0
176	0	0	0	0	0	0	0	0	0	0	0
177	0	0	0	0	0	0	0	0	0	0	0
178	0	0	0	0	0	0	0	0	0	0	0
179	0	0	0	0	0	0	0	0	0	0	0
180	0	0	0	0	0	0	0	0	0	0	0
181	0	0	0	0	0	0	0	0	0	0	0
182	0	0	0	0	0	0	0	0	0	0	0
183	0	0	0	0	0	0	0	0	0	0	0
184	0	0	0	0	0	0	0	0	0	0	0
185	0	0	0	0	0	0	0	0	0	0	0
186	0	0	0	0	0	0	0	0	0	0	0
187	0	0	0	0	0	0	0	0	0	0	0
188	2	0	0	0	0	3	0	3	0	14	0
189	2	0	2	2	2	3	0	3	4	14	2
190	14	0	14	6	14	17	0	17	16	16	14
191	14	0	14	15	14	17	0	17	16	20	14
192	21	0	21	41	21	24	0	24	25	21	21
193	21	0	21	41	21	24	0	24	27	21	21
194	23	1	23	42	23	26	1	26	27	21	23
195	23	1	23	42	23	26	1	26	27	21	23
196	23	1	23	42	23	26	1	26	27	21	23
197	23	1	23	42	23	26	1	26	27	21	23
198	23	1	23	42	23	26	1	26	27	21	23
199	23	1	23	42	23	26	1	26	27	21	23
200	23	1	23	42	23	26	1	26	27	9	23
201	23	1	23	40	23	26	1	26	27	9	23
202	9	1	9	36	9	12	1	12	13	9	9
203	9	1	9	36	9	9	1	9	13	7	9
204	9	1	9	36	9	9	1	9	4	1	9
205	2	1	2	33	2	2	1	2	2	1	2
206	0	1	0	20	0	0	1	0	2	0	2
207	0	0	0	16	0	0	0	0	2	0	0
208	0	0	0	0	0	0	0	0	2	0	0
209	0	0	0	0	0	0	0	0	3	0	1
210	0	0	0	0	0	0	0	0	-	0	1
211	-	-	-	-	0	-	-	0	3	-	1
212	0	-	0	0	0	0	-	0	1	0	1
213	0	0	0	0	0	0	0	0	1	0	1
214	0	0	0	0	0	0	0	0	1	0	1
215	0	0	0	0	0	0	0	0	5	1	1
216	4	2	2	4	0	3	2	2	96	3	5
217	5	2	2	4	0	3	2	2	96	4	5
218	7	2	2	4	0	5	2	2	301	4	5
219	7	2	2	4	0	5	2	2	301	4	5
220	9	2	2	4	0	5	2	2	301	4	5
221	9	2	5	5	0	6	2	2	302	4	8
222	23	2	5	5	6	6	2	2	303	4	8
223	23	2	5	5	6	6	2	2	303	4	8
224	23	2	5	5	6	6	2	5	303	16	8
225	23	2	5	5	6	6	2	5	303	16	8
226	23	2	5	5	6	6	2	5	303	16	8
227	23	2	5	5	6	6	2	5	303	16	8
228	21	0	3	3	6	4	0	3	304	14	6
229	20	0	3	5	6	4	0	3	304	14	6
230	20	0	3	5	6	4	0	3	102	15	6
231	20	0	3	5	6	4	0	3	102	15	10
232	16	0	3	5	6	4	0	3	102	15	10
233	16	0	2	4	6	4	0	3	102	15	10
234	14	0	2	2	4	4	0	3	100	15	10
235	0	0	2	2	4	4	0	3	100	15	10
236	0	0	2	2	4	3	0	3	98	15	7
237	0	0	2	2	0	3	0	3	98	15	7
238	0	0	2	2	0	3	0	3	96	15	7
239	0	0	2	2	0	-	0	0	92	14	6
240	0	0	2	2	0	2	0	0	3	14	4
241	0	0	0	2	0	0	0	1	3	14	4
242	0	0	0	2	0	0	0	1	1	12	4
243	2	0	0	2	0	0	0	1	1	14	2
244	2	0	0	2	0	0	0	1	0	14	2
245	2	0	0	2	0	0	0	1	0	14	2
246	2	134	7	3	0	7	134	1	0	17	2
247	2	134	7	29	0	7	134	3	0	26	6
248	2	136	7	31	0	9	136	3	1	26	6
249	2	143	7	31	0	9	143	3	3	26	6
250	2	143	7	31	0	9	143	3	3	26	6
251	2	143	7	31	0	9	143	3	3	26	6
252	2	143	7	31	0	9	143	3	3	26	6
253	2	143	7	31	0	9	143	3	3	26	6
254	2	143	7	31	0	9	143	3	3	14	6
255	2	143	7	33	0	9	143	3	3	14	4
256	2	143	7	33	0	9	143	3	3	14	6
257	2	143	36	33	0	9	143	3	3	14	6
258	2	141	34	30	0	8	141	3	3	14	6
259	0	141	32	30	0	3	141	2	3	3	2
260	0	141	29	2	0	3	141	2	3	3	2
261	0	4	29	2	0	0	4	0	1	0	2
262	0	2	29	2	0	0	2	0	1	0	2
263	2	0	29	2	0	0	0	0	0	0	2
264	4	0	29	2	0	0	0	0	0	0	2
265	4	0	29	2	0	0	0	0	0	0	2
266	4	0	29	2	0	0	0	0	0	0	2
267	4	0	29	2	0	0	0	0	0	0	2
268	4	0	29	2	0	0	0	0	0	0	2
269	4	0	29	2	0	0	0	0	0	0	2
270	4	0	29	2	0	0	0	0	0	0	2
271	31	0	29	2	0	0	0	0	0	0	2
272	31	0	29	2	0	0	0	0	0	0	2
273	31	0	29	2	0	0	0	0	0	0	2
274	31	0	29	2	0	0	0	0	0	0	2
275	31	0	29	2	0	0	0	0	0	0	2
276	29	0	29	2	0	0	0	0	0	0	2
277	29	0	29	0	0	0	0	0	0	0	2
278	27	0	29	0	0	0	0	0	0	0	2
279	27	0	29	0	0	0	0	0	0	0	2
280	27	0	29	0	0	0	0	0	0	0	2
281	27	0	29	0	0	0	0	0	0	0	2
282	27	0	0	0	0	0	0	0	0	0	0
283	27	0	0	0	0	0	0	0	0	0	0
284	27	0	0	0	0	0	0	0	0	0	0
285	27	0	0	0	0	0	0	0	0	0	0
286	0	0	0	0	0	0	0	0	0	0	0
287	0	0	0	0	0	0	0	0	0	0	0
288	0	0	0	0	0	0	0	0	0	0	0
289	0	0	0	0	0	0	0	0	0	0	0
290	0	0	0	0	0	0	0	0	0	0	0
291	0	0	0	0	0	0	0	0	0	0	0
292	0	0	0	0	0	0	0	0	0	0	0
293	0	0	0	0	0	0	0	0	0	0	0
294	0	0	0	0	0	0	0	0	0	0	0
295	0	0	0	0	0	0	0	0	0	0	0
296	0	0	0	0	0	0	0	0	0	2	0
297	0	0	0	4	0	0	0	0	0	2	0
298	4	4	0	4	0	0	4	0	0	2	0
299	4	4	0	4	0	0	4	0	0	2	0
300	4	4	0	4	0	0	4	0	0	2	0
301	4	4	0	4	0	0	4	0	0	2	0
302	4	4	0	4	2	0	4	0	0	2	0
303	4	4	0	4	2	0	4	0	0	3	0
304	4	4	0	4	7	0	4	0	0	5	0
305	4	4	0	4	7	0	4	0	0	5	0
306	4	4	0	4	7	0	4	0	0	5	0
307	4	4	0	4	7	0	4	0	0	5	0
308	4	4	0	4	7	0	4	0	0	3	0
309	4	4	0	4	7	0	4	0	0	3	0
310	0	0	0	0	7	0	0	0	0	3	0
311	0	0	0	0	7	0	0	0	0	3	0
312	0	0	0	0	7	0	0	0	0	3	0
313	0	0	0	0	7	0	0	0	0	3	0
314	0	0	0	0	5	0	0	0	0	3	0
315	0	0	0	0	5	0	0	0	0	2	0
316	0	0	0	0	0	0	0	0	0	2	0
317	0	0	0	0	0	0	0	0	0	0	0
318	0	0	0	0	0	0	0	0	0	0	0
319	0	0	0	0	0	0	0	0	0	0	0
320	0	0	0	0	0	0	0	0	0	0	0
321	0	0	0	0	0	0	0	0	0	0	0
322	1	0	0	0	0	0	0	0	0	0	0
323	1	0	0	0	0	0	0	0	0	0	0
324	1	0	0	0	0	0	0	0	0	0	0
325	1	0	0	0	0	0	0	0	0	0	0
326	1	0	0	0	0	0	0	0	0	0	0
327	1	0	0	0	0	0	0	0	0	0	0
328	1	0	0	0	0	0	0	0	0	0	0
329	1	0	0	0	0	0	0	0	0	0	0
330	1	0	0	0	0	0	0	0	0	0	0
331	1	0	0	0	0	0	0	0	0	0	0
332	1	0	0	0	0	2	0	0	0	0	2
333	1	0	0	0	0	2	0	0	0	0	2
334	1	0	0	0	0	2	0	0	0	2	2
335	1	0	0	0	0	2	0	0	0	2	2
336	1	0	0	0	0	2	0	0	1	2	3
337	1	0	0	0	0	2	0	2	1	2	3
338	1	0	0	0	0	2	0	2	1	2	3
339	1	0	0	0	0	2	0	2	1	2	3
340	1	0	0	0	0	2	0	2	1	2	3
341	1	55	0	0	0	2	55	56	1	2	3
342	1	55	0	0	0	2	55	56	1	2	3
343	1	55	0	0	0	2	55	56	1	2	3
344	1	55	0	0	0	2	55	56	1	2	3
345	1	55	0	0	0	2	55	56	1	2	3
346	1	55	0	0	0	2	55	56	1	0	3
347	1	55	0	0	0	2	55	56	1	0	1
348	1	55	0	0	0	2	55	56	1	0	1
349	1	55	0	0	0	2	55	56	1	0	1
350	0	55	0	0	0	0	55	56	1	0	1
351	0	55	0	0	0	0	55	57	1	1	3
352	0	55	1	4	0	0	55	60	1	4	7
353	11	55	1	4	0	0	55	60	1	4	7
354	14	55	4	4	6	8	55	68	1	12	9
355	14	60	4	4	6	8	60	68	1	12	19
356	14	60	4	12	6	8	60	68	1	12	19
357	14	60	4	12	6	8	60	16	1	12	20
358	14	60	4	12	6	8	60	16	1	12	20
359	18	11	4	59	6	8	11	14	1	12	85
360	20	11	4	59	6	8	11	14	1	12	88
361	20	11	4	59	6	8	11	14	1	12	87
362	20	15	4	59	6	12	15	18	0	16	91
363	20	15	4	59	6	12	15	18	0	16	91
364	20	15	4	59	6	12	15	18	0	16	87
365	9	15	4	59	6	12	15	18	0	16	87
366	6	15	0	59	6	12	15	17	0	15	83
367	6	14	0	55	6	12	14	17	0	15	73
368	6	10	0	53	6	12	10	15	0	13	73
369	6	10	0	47	0	4	10	5	0	5	72
370	6	10	0	47	0	4	10	4	0	4	72
371	6	4	0	0	0	4	4	4	0	4	7
372	0	4	0	0	0	4	4	4	0	4	4
373	0	4	0	0	0	4	4	4	0	4	4
374	0	4	0	0	0	4	4	4	0	4	4
375	0	4	0	0	0	4	4	4	0	4	4
376	0	4	0	0	0	4	4	4	0	4	4
377	2	0	0	0	0	0	0	0	0	0	0
378	2	0	0	0	0	0	0	0	0	0	0
379	2	0	0	0	0	0	0	0	0	0	0
380	-	-	-	-	-	-	-	-	-	0	-
381	2	0	0	0	0	0	0	0	0	0	0
382	2	0	0	0	0	0	0	0	0	0	0
383	2	0	0	0	0	0	0	0	0	0	0
384	2	0	0	0	0	0	0	0	0	0	0
385	2	0	0	0	0	0	0	0	0	0	0
386	2	0	0	0	0	0	0	0	0	0	0
387	2	0	0	6	0	0	0	0	0	0	0
388	2	0	0	6	0	0	0	0	0	0	0
389	2	0	0	6	0	0	0	0	0	0	0
390	4	0	2	6	2	2	0	2	2	2	2
391	4	0	4	6	2	2	0	2	4	2	2
392	4	0	4	6	2	2	0	2	4	2	2
393	8	0	10	6	6	6	0	6	10	6	6
394	8	0	10	6	6	6	0	6	10	6	6
395	8	0	10	6	6	6	0	6	10	6	6
396	9	1	11	6	7	7	1	7	11	7	7
397	9	1	11	6	7	7	1	7	11	7	7
398	211	8	213	20	209	209	8	209	213	209	209
399	216	11	220	22	214	214	11	214	220	214	214
400	216	11	220	24	214	214	11	214	220	214	214
401	216	11	220	27	214	214	11	214	220	214	214
402	219	14	223	27	217	217	14	217	223	217	217
403	219	14	223	27	217	217	14	217	223	217	217
404	219	14	223	27	217	217	14	217	223	217	217
405	213	14	217	27	211	211	14	211	217	211	211
406	213	14	217	27	211	211	14	211	217	211	211
407	213	14	217	27	211	211	14	211	217	211	211
408	213	13	217	27	211	211	13	211	217	211	211
409	212	13	216	27	210	210	13	210	216	210	210
410	14	8	20	9	14	14	8	14	20	14	14
411	11	5	17	6	11	11	5	11	17	11	11
412	11	5	17	5	11	11	5	11	17	11	11
413	6	5	12	5	6	6	5	6	12	6	6
414	1	0	9	2	1	1	0	1	9	1	1
415	1	0	9	2	1	1	0	1	9	1	1
416	-	-	-	0	-	-	-	-	-	-	-
417	0	0	8	0	0	0	0	0	8	0	0
418	0	0	2	0	0	0	0	0	2	0	0
419	0	0	2	0	0	0	0	0	2	0	0
420	0	0	2	0	0	0	0	0	2	0	0
421	0	0	2	0	0	0	0	0	2	0	0
422	0	0	2	0	0	0	0	0	2	0	0
423	0	0	2	0	0	0	0	0	2	0	0
424	0	0	0	0	0	0	0	0	0	0	0
425	0	0	2	0	0	0	0	0	0	0	0
426	0	0	2	0	0	0	0	0	0	0	0
427	0	0	2	0	0	0	0	0	0	0	0
428	0	0	2	0	0	0	0	0	0	0	0
429	0	0	2	0	0	0	0	0	0	0	0
430	0	0	2	0	0	0	0	0	0	0	0
431	0	2	2	0	0	0	2	0	0	0	0
432	0	2	2	0	0	0	2	0	0	0	0
433	0	2	2	0	0	0	2	0	0	0	0
434	0	2	2	0	0	0	2	0	0	0	0
435	0	2	2	0	0	0	2	0	0	0	0
436	0	2	2	0	0	0	2	0	0	0	0
437	0	2	2	0	0	0	2	0	0	0	0
438	0	2	2	0	0	0	2	0	0	0	0
439	0	2	2	0	0	0	2	0	0	0	0
440	0	2	0	0	0	0	2	0	0	0	0
441	0	2	0	0	0	0	2	0	0	0	0
442	0	2	0	0	0	0	2	0	0	0	0
443	0	0	0	0	0	0	0	0	0	0	0
444	0	0	0	0	0	0	0	0	0	0	0
445	0	0	0	0	0	0	0	0	0	0	0
446	0	0	0	0	0	0	0	0	0	0	0
447	0	0	0	0	0	0	0	0	0	0	0
448	0	0	0	0	0	0	0	0	0	0	0
449	0	0	0	0	0	0	0	0	0	0	0
450	0	0	0	0	0	0	0	0	0	0	0
451	0	0	0	0	0	0	0	0	0	0	0
452	0	0	0	0	0	0	0	0	0	0	0
453	0	0	0	0	0	0	0	0	0	0	0
454	0	0	0	0	0	0	0	0	0	0	0
455	0	0	0	0	0	0	0	0	0	0	0
456	0	0	0	0	0	0	0	0	0	0	0
457	0	0	0	0	0	0	0	0	0	0	0
458	0	0	0	0	0	0	0	0	0	0	0
459	0	0	0	0	0	0	0	0	0	0	0
460	0	0	0	0	0	0	0	0	0	0	0
461	0	0	0	0	0	0	0	0	0	0	0
462	0	0	0	0	0	0	0	0	0	0	0
463	0	0	0	0	0	0	0	0	0	0	0
464	0	0	0	0	0	0	0	0	0	0	0
465	0	0	0	0	0	0	0	0	0	0	0
466	0	0	2	0	2	0	0	0	0	0	0
467	0	0	2	0	2	0	0	0	-	0	0
468	0	0	2	0	2	0	0	0	0	0	0
469	0	0	2	0	2	0	0	0	0	0	0
470	0	0	2	0	2	0	0	0	0	0	0
471	0	0	2	0	2	0	0	0	0	0	-
472	0	0	2	0	2	0	0	0	0	0	0
473	0	0	2	0	2	0	0	0	0	0	0
474	0	0	2	0	2	0	0	0	0	0	0
475	0	0	2	0	2	0	0	0	0	0	0
476	0	0	2	0	2	0	0	0	0	0	0
477	0	0	2	0	2	0	0	0	0	0	0
478	0	0	0	0	0	0	0	0	0	0	0
479	0	0	0	0	0	0	0	0	0	0	0
480	0	0	0	0	0	0	0	0	0	0	0
481	0	0	0	0	0	0	0	0	0	0	0
482	-	-	-	0	-	-	-	-	-	-	-
483	0	0	0	0	0	0	0	0	0	0	0
484	0	0	0	0	0	0	0	0	0	0	0
485	0	0	0	0	0	0	0	0	0	0	0
486	0	0	3	0	0	0	0	0	0	0	0
487	0	0	3	0	0	0	0	0	0	0	0
488	0	0	3	0	0	0	0	0	0	0	0
489	0	0	3	0	0	0	0	0	0	0	0
490	0	0	3	0	0	0	0	0	0	0	0
491	0	0	3	0	0	0	0	0	0	0	0
492	0	0	19	0	0	0	0	0	0	0	0
493	0	0	19	0	0	0	0	0	0	0	0
494	0	0	20	0	0	0	0	0	0	0	0
495	0	0	20	0	0	0	0	0	0	0	0
496	0	0	20	0	0	0	0	0	0	0	0
497	0	0	20	0	0	0	0	0	0	0	0
498	0	0	20	0	0	0	0	0	0	0	0
499	0	0	20	0	0	0	0	0	0	0	0
500	0	0	21	0	0	0	0	0	0	0	0
501	0	0	21	0	0	0	0	0	0	0	0
502	0	0	21	0	0	0	0	0	0	0	0
503	0	0	21	0	0	0	0	0	0	0	0
504	0	0	21	0	0	0	0	0	0	0	0
505	0	0	21	0	0	0	0	0	0	0	0
506	0	0	21	0	0	0	0	0	0	0	0
507	0	0	4	4	4	0	0	4	0	4	0
508	0	0	2	4	4	0	0	4	0	4	0
509	1	0	2	4	4	0	0	4	0	4	0
510	1	1	2	4	4	0	1	4	0	4	0
511	1	1	2	4	4	0	1	4	0	4	0
512	1	1	2	4	4	0	1	4	0	4	0
513	1	1	2	4	4	0	1	4	0	4	0
514	1	1	2	4	4	0	1	4	0	4	0
515	1	1	2	28	4	0	1	4	2	4	0
516	1	1	2	31	4	0	1	4	2	4	0
517	1	1	2	31	4	0	1	4	2	4	0
518	1	1	2	31	4	0	1	4	2	4	0
519	25	1	2	31	4	0	1	4	43	4	0
520	28	1	2	31	4	0	1	4	43	4	0
521	28	1	2	31	4	0	1	4	43	4	0
522	27	0	1	31	4	0	0	4	43	4	0
523	27	0	1	31	4	0	0	4	43	4	0
524	27	0	0	31	4	0	0	4	43	4	0
525	27	0	0	31	4	0	0	4	43	4	0
526	27	0	0	31	4	0	0	4	43	4	0
527	27	0	0	7	4	0	0	4	43	4	0
528	27	0	0	4	4	0	0	4	43	4	0
529	27	0	0	4	4	0	0	4	43	4	-
530	27	0	0	4	4	0	0	4	41	4	0
531	3	0	0	0	0	0	0	0	0	0	0
532	0	0	0	0	0	0	0	0	0	0	0
533	0	0	0	0	0	0	0	0	0	0	0
534	0	0	0	0	0	0	0	0	0	0	0
535	0	0	0	0	0	0	0	0	0	0	0
536	0	0	0	0	0	0	0	0	0	0	0
537	0	0	0	0	0	0	0	0	0	0	0
538	0	0	0	0	0	0	0	0	0	0	0
539	0	0	0	0	0	0	0	0	0	0	0
540	0	0	0	0	0	0	0	0	0	0	0
541	0	0	0	0	0	0	0	0	0	0	0
542	0	0	0	0	0	0	0	0	0	0	0
543	0	0	0	0	0	0	0	0	0	0	0
544	0	0	0	0	0	0	0	0	0	0	0
545	0	0	0	0	0	0	0	0	0	0	0
546	0	0	0	0	0	0	0	0	0	0	0
547	0	0	0	0	0	0	0	0	0	0	0
548	0	0	0	0	0	0	0	0	0	0	0
549	0	0	0	0	0	0	0	0	0	0	0
550	0	0	0	0	0	0	0	0	0	0	0
551	0	0	0	0	0	0	0	0	0	0	0
552	0	0	0	0	0	0	0	0	0	0	0
553	0	0	0	0	0	0	0	0	0	0	0
554	0	0	0	0	0	0	0	0	0	0	0
555	0	0	0	0	0	0	0	0	0	0	0
556	0	0	0	0	0	0	0	0	0	0	0
557	0	0	0	0	0	0	0	0	0	0	0
558	0	0	0	0	0	0	0	0	0	0	0
559	0	0	0	0	0	0	0	0	0	0	0
560	0	0	0	0	0	0	0	0	0	0	0
561	0	0	0	0	0	0	0	0	0	0	0
562	0	0	0	0	0	0	0	0	0	0	0
563	0	0	0	0	0	0	0	0	0	0	0
564	0	0	0	0	0	0	0	0	0	0	0
565	0	0	0	0	0	0	0	0	0	0	0
566	0	0	0	0	0	0	0	0	0	0	0
567	0	0	0	0	0	0	0	0	0	0	0
568	0	0	0	0	0	0	0	0	0	0	0
569	0	0	0	0	0	0	0	0	0	0	0
570	0	0	0	0	0	0	0	0	0	0	0
571	0	0	0	0	0	0	0	0	0	0	0
572	0	0	0	0	0	0	0	0	0	0	0
573	0	0	0	0	0	0	0	0	0	0	0
574	0	0	0	0	0	0	0	0	0	0	0
575	0	0	0	0	0	0	0	0	0	0	0
576	0	0	0	0	0	0	0	0	0	0	0
577	0	0	0	0	0	0	0	0	0	0	0
578	0	0	0	0	0	0	0	0	0	0	0
579	0	0	0	0	0	0	0	0	0	0	0
580	0	0	0	0	0	0	0	0	0	0	0
581	0	0	0	0	0	0	0	0	0	0	0
582	0	0	0	0	0	0	0	0	0	0	0
583	0	0	0	0	0	0	0	0	0	0	0
584	0	0	0	0	0	0	0	0	0	0	0
585	0	0	0	0	0	0	0	0	0	0	0
586	0	0	0	0	0	0	0	0	0	0	0
587	0	0	0	0	0	0	0	0	0	0	0
588	0	0	0	0	0	0	0	0	0	0	0
589	0	0	0	0	0	0	0	0	0	0	0
590	0	0	0	0	0	0	0	0	0	0	0
591	0	0	0	0	0	0	0	0	0	0	0
592	0	0	0	0	0	0	0	0	0	0	0
593	0	0	0	0	0	0	0	0	0	0	0
594	0	0	0	0	0	0	0	0	0	0	0
595	0	0	0	3	0	0	0	0	0	0	0
596	0	0	0	3	0	0	0	0	1	0	0
597	0	0	0	3	0	0	0	0	1	0	0
598	0	0	0	3	0	0	0	0	1	0	0
599	0	0	0	3	0	0	0	0	1	0	0
600	2	2	0	5	2	2	2	2	3	2	2
601	31	31	0	78	31	31	31	31	76	31	31
602	81	81	0	99	81	81	81	81	97	81	81
603	90	90	0	99	90	90	90	90	97	90	90
604	90	90	0	99	90	90	90	90	97	90	90
605	90	90	2	99	90	90	90	90	97	90	90
606	90	90	2	102	90	90	90	90	100	90	90
607	91	91	4	103	91	91	91	91	101	91	91
608	91	91	5	102	91	91	91	91	100	91	91
609	100	100	5	111	100	100	100	100	109	100	100
610	109	109	5	118	109	109	109	109	118	109	109
611	110	110	5	119	110	110	110	110	119	110	109
612	125	125	9	134	125	125	125	125	134	125	124
613	127	127	22	134	127	127	127	127	134	127	126
614	127	127	22	134	127	127	127	127	134	127	126
615	129	129	30	136	129	129	129	129	136	129	128
616	132	132	30	139	132	132	132	132	139	132	131
617	132	132	30	139	132	132	132	132	139	132	131
618	53	53	30	136	53	53	53	53	136	53	52
619	44	44	28	136	44	44	44	44	136	44	43
620	46	46	29	138	46	46	46	46	138	46	45
621	46	46	29	138	46	46	46	46	138	46	45
622	37	37	29	129	37	37	37	37	129	37	36
623	37	37	29	112	37	37	37	37	112	37	36
624	18	18	25	93	18	18	18	18	93	18	17
625	18	18	12	93	18	18	18	18	93	18	17
626	18	18	12	20	18	18	18	18	20	18	17
627	13	13	4	15	13	13	13	13	15	13	12
628	8	8	4	8	8	8	8	8	8	8	7
629	5	5	2	5	5	5	5	5	5	5	4
630	5	5	2	5	5	5	5	5	5	5	4
631	3	3	2	3	3	3	3	3	3	3	2
632	1	1	0	1	1	1	1	1	1	1	0
633	1	1	0	1	1	1	1	1	1	1	0
634	1	1	0	1	1	1	1	1	1	1	0
635	1	1	0	1	1	1	1	1	1	1	0
636	1	1	0	1	1	1	1	1	1	1	0
637	1	1	0	1	1	1	1	1	1	1	0
638	1	1	0	1	1	1	1	1	1	1	0
639	0	0	0	0	0	0	0	0	0	0	0
640	0	0	0	0	0	0	0	0	0	0	0
641	0	0	0	0	0	0	0	0	0	0	0
642	0	0	0	0	0	0	0	0	0	0	0
643	0	0	0	0	0	0	0	0	0	0	0
644	0	0	0	0	0	0	0	0	0	0	0
645	0	0	0	0	0	0	0	0	0	0	0
646	0	0	0	0	0	0	0	0	0	0	0
647	0	0	0	0	0	0	0	0	0	0	0
648	0	0	0	0	0	0	0	0	0	0	0
649	0	0	0	0	0	0	0	0	0	0	0
650	0	0	0	0	0	0	0	0	0	0	0
651	0	0	0	0	0	0	0	0	0	0	0
652	0	0	0	0	0	0	0	0	0	0	3
653	0	0	0	0	0	0	0	0	0	0	3
654	0	0	0	0	0	0	0	0	0	0	3
655	0	0	0	0	0	0	0	0	0	0	3
656	0	0	0	0	0	0	0	0	0	0	3
657	6	0	0	0	0	0	0	0	0	0	5
658	6	0	0	0	0	0	0	0	0	0	5
659	6	0	0	0	0	0	0	0	0	0	5
660	7	0	0	1	0	0	0	0	0	0	5
661	-	0	0	-	0	0	0	0	0	0	5
662	7	0	3	5	0	0	0	0	0	0	5
663	11	0	3	5	0	0	0	0	0	0	5
664	11	0	3	8	0	0	0	0	0	0	5
665	11	-	3	-	-	-	-	-	0	-	-
666	11	0	3	10	-	-	0	0	2	-	14
667	15	0	3	10	4	0	0	0	10	0	14
668	16	0	8	10	9	0	0	2	15	0	18
669	16	23	8	12	9	1	23	3	21	1	19
670	18	-	8	12	12	3	-	3	21	1	17
671	19	-	30	12	12	4	-	4	22	2	14
672	19	23	30	12	12	4	23	4	22	2	14
673	12	23	30	12	12	4	23	4	22	2	36
674	12	23	30	13	14	4	23	4	22	2	36
675	12	23	30	9	14	4	23	4	22	2	36
676	12	23	30	9	14	4	23	4	22	2	36
677	14	23	32	9	22	12	23	6	30	2	51
678	14	23	29	9	22	12	23	6	30	2	51
679	14	23	29	16	22	12	23	6	20	2	51
680	10	23	29	16	18	12	23	6	20	2	51
681	6	23	29	12	18	12	23	6	19	2	51
682	6	23	29	12	18	12	23	6	19	2	51
683	6	23	29	-	21	12	23	6	21	3	51
684	5	23	29	12	20	11	23	5	21	2	51
685	5	23	29	12	20	13	23	5	21	2	51
686	5	23	29	12	20	13	23	5	21	2	53
687	5	23	29	12	20	13	23	5	21	2	53
688	5	23	29	12	20	13	23	5	21	2	53
689	6	34	29	14	20	11	34	6	19	2	51
690	6	34	29	14	20	11	34	6	19	2	51
691	8	34	29	16	20	11	34	8	19	2	51
692	8	34	29	16	20	11	34	8	19	2	51
693	8	34	29	16	14	5	34	8	11	2	36
694	8	34	29	16	14	5	34	8	11	2	36
695	8	34	30	14	14	5	34	8	9	1	35
696	8	34	30	14	14	5	34	8	9	1	35
697	6	34	28	14	14	5	34	8	9	1	35
698	6	34	28	14	7	1	34	8	6	1	23
699	6	34	28	14	7	1	34	10	6	1	23
700	6	34	28	14	7	1	34	10	6	1	23
701	5	34	28	13	5	1	34	9	6	1	23
702	5	34	28	15	0	1	34	9	6	1	23
703	3	34	28	15	0	1	34	7	1	1	23
704	3	12	28	15	0	1	12	7	1	1	23
705	2	11	6	12	0	0	11	6	0	0	0
706	0	11	1	3	0	0	11	4	0	0	0
707	0	11	1	3	0	0	11	4	0	0	0
708	0	11	1	3	0	0	11	4	0	0	0
709	0	0	1	3	0	0	0	4	0	0	0
710	0	0	0	3	0	0	0	4	0	0	0
711	0	0	0	3	0	0	0	4	0	0	0
712	0	0	0	2	0	0	0	4	0	0	0
713	0	0	0	2	0	0	0	4	0	0	0
714	0	0	0	0	0	0	0	4	0	0	0
715	0	0	0	0	0	0	0	2	0	0	0
716	0	0	0	0	30	0	0	2	0	0	0
717	4	0	0	0	34	0	0	2	0	0	0
718	4	0	0	0	34	0	0	2	0	0	0
719	4	0	0	0	34	0	0	2	0	0	0
720	4	0	0	0	34	0	0	2	0	0	0
721	4	0	0	0	34	0	0	0	0	0	0
722	4	0	0	0	34	0	0	0	0	0	0
723	4	0	0	0	34	0	0	0	0	0	0
724	4	0	0	0	34	0	0	0	0	0	0
725	4	0	0	0	34	0	0	0	0	0	0
726	4	0	0	0	34	0	0	0	0	0	0
727	4	0	0	0	34	0	0	0	0	0	0
728	4	0	0	0	4	0	0	0	0	0	0
729	4	0	0	0	4	0	0	0	0	0	0
730	4	0	0	0	4	0	0	0	0	0	13
731	4	0	0	0	4	0	0	0	0	0	13
732	4	0	0	0	0	0	0	0	0	0	13
733	4	0	0	0	0	0	0	0	0	0	13
734	4	0	0	0	0	0	0	0	0	0	13
735	0	0	0	0	0	0	0	0	0	0	13
736	0	0	0	0	0	0	0	0	0	0	13
737	0	0	0	0	0	0	0	0	0	0	13
738	0	0	0	0	0	0	0	0	0	0	13
739	0	0	0	0	0	0	0	0	0	0	13
740	0	0	0	0	0	0	0	0	0	0	13
741	0	0	0	0	0	0	0	0	0	0	13
742	0	0	0	0	0	0	0	0	0	0	0
743	0	0	0	0	0	0	0	0	0	0	0
744	0	0	0	0	0	0	0	0	0	0	0
745	0	0	0	0	0	0	0	0	0	0	0
746	0	0	0	0	0	0	0	0	0	0	0
747	0	0	0	0	0	0	0	0	0	0	0
748	0	0	0	0	0	0	0	0	0	0	0
749	0	0	0	0	0	0	0	0	0	0	0
750	0	0	0	0	0	0	0	0	0	0	0
751	0	0	0	0	0	0	0	0	0	0	0
752	0	0	0	0	0	0	0	0	0	0	0
753	0	0	0	0	0	0	0	0	0	0	0
754	0	0	0	0	0	0	0	0	0	0	0
755	0	0	0	2	0	0	0	0	0	0	0
756	0	0	0	2	0	0	0	0	0	0	0
757	0	0	0	2	0	0	0	0	0	0	0
758	0	0	0	2	0	0	0	0	0	0	0
759	0	0	0	2	0	0	0	0	0	0	0
760	0	0	0	2	0	0	0	0	0	0	0
761	0	0	0	2	0	0	0	0	0	0	0
762	0	0	0	4	0	0	0	0	0	0	0
763	0	0	0	4	0	0	0	0	0	0	0
764	0	0	0	4	0	0	0	0	0	0	0
765	0	0	0	4	0	0	0	0	0	0	0
766	0	0	0	4	0	0	0	0	0	0	0
767	0	0	0	2	0	0	0	0	0	0	0
768	0	0	0	2	0	0	0	0	0	0	0
769	0	0	0	2	0	0	0	0	0	0	0
770	0	0	0	2	0	0	0	0	0	0	0
771	0	0	0	2	0	0	0	0	0	0	0
772	0	0	0	2	0	0	0	0	0	0	0
773	0	0	0	2	0	0	0	0	0	0	0
774	0	0	0	2	0	0	0	0	0	0	0
775	0	0	0	2	0	0	0	0	0	0	0
776	0	0	0	2	0	0	0	0	0	0	0
777	0	0	0	2	0	0	0	0	0	0	0
778	0	0	0	2	0	0	0	0	0	0	0
779	0	0	0	2	0	0	0	0	0	0	0
780	0	0	0	2	0	0	0	0	0	0	0
781	0	0	0	2	0	0	0	0	0	0	0
782	0	0	0	0	0	0	0	0	0	0	0
783	0	0	0	0	0	0	0	0	0	0	1
784	0	0	0	0	0	0	0	0	0	0	1
785	0	0	0	0	0	0	0	0	0	0	1
786	0	0	0	0	0	0	0	0	0	0	1
787	0	0	0	0	0	0	0	0	0	0	1
788	0	0	0	0	0	0	0	0	0	0	1
789	0	0	0	0	0	0	0	0	0	0	1
790	0	0	0	0	0	0	0	0	0	0	1
791	0	0	0	0	0	0	0	0	0	0	1
792	0	0	0	0	0	0	0	0	0	0	1
793	0	0	0	0	0	0	0	0	0	0	1
794	0	0	0	0	0	0	0	0	0	0	1
795	0	0	0	0	0	0	0	0	0	0	0
796	0	0	0	0	2	0	0	0	0	0	0
797	0	0	0	0	2	0	0	0	0	0	0
798	0	0	0	0	2	0	0	0	0	0	0
799	0	0	0	0	2	0	0	99	0	0	0
800	0	0	0	0	2	0	0	100	0	0	0
801	1	0	0	0	36	11	0	100	0	0	0
802	1	0	1	0	38	11	0	102	0	0	0
803	1	13	-	0	89	11	13	102	0	0	0
804	1	13	1	0	91	11	13	102	0	0	0
805	2	13	1	0	93	64	13	103	0	0	0
806	2	13	72	8	93	64	13	103	0	3	0
807	2	18	72	9	116	64	18	107	0	3	0
808	4	18	74	9	116	70	18	108	0	3	0
809	4	20	88	9	118	70	20	108	0	5	0
810	4	22	88	9	118	70	22	109	4	5	0
811	6	23	88	9	116	70	23	109	6	7	0
812	6	23	88	9	116	70	23	109	6	7	0
813	8	23	94	15	82	76	23	113	7	8	0
814	10	23	96	17	83	76	23	140	7	8	1
815	15	10	96	17	34	79	10	178	46	8	1
816	16	10	96	17	30	79	10	178	46	8	1
817	22	13	96	20	47	82	13	183	47	21	1
818	22	15	102	22	47	83	15	183	48	22	1
819	24	15	103	23	47	110	15	215	54	27	37
820	34	15	103	23	49	118	15	178	63	29	44
821	42	40	103	15	60	131	40	195	63	31	46
822	42	45	107	18	60	135	45	195	65	33	47
823	44	53	105	20	60	83	53	194	67	156	47
824	44	53	35	20	74	83	53	194	65	156	49
825	43	311	60	49	100	84	311	189	61	154	49
826	43	315	66	55	98	84	315	189	61	168	49
827	47	468	74	61	103	84	468	193	62	169	59
828	69	470	83	61	109	1368	470	194	62	170	59
829	69	470	85	61	125	1367	470	194	63	169	63
830	67	470	87	63	127	1373	470	195	63	170	63
831	70	471	89	63	127	1372	471	196	63	172	61
832	73	472	90	71	130	1372	472	193	59	173	67
833	74	472	90	72	144	1372	472	170	59	175	68
834	74	472	95	72	148	1371	472	136	59	172	55
835	66	470	94	72	144	1352	470	112	53	170	57
836	56	448	94	72	126	1414	448	109	53	168	57
837	52	441	65	57	84	1408	441	72	14	160	32
838	52	435	59	51	78	1408	435	68	12	156	32
839	49	434	59	51	77	1391	434	64	11	150	23
840	49	434	45	46	82	1393	434	64	11	145	23
841	58	429	40	41	78	1393	429	65	11	143	38
842	59	788	36	40	76	1378	788	19	11	133	41
843	67	786	62	38	72	117	786	16	44	133	74
844	65	786	62	33	72	117	786	16	40	133	68
845	64	786	62	33	72	117	786	16	38	133	68
846	62	784	57	33	67	115	784	13	38	130	68
847	60	543	54	12	64	104	543	9	38	7	68
848	60	543	54	12	66	104	543	7	38	7	68
849	58	541	52	12	66	104	541	7	38	7	68
850	58	541	52	12	66	104	541	7	38	7	66
851	55	371	49	10	53	14	371	6	38	6	63
852	53	370	44	8	48	12	370	5	34	6	59
853	50	362	41	6	40	8	362	2	33	3	54
854	39	5	41	2	38	8	5	1	33	2	44
855	0	2	1	0	18	8	2	1	0	2	11
856	0	2	1	0	18	8	2	1	0	2	11
857	0	2	1	0	18	8	2	1	0	2	11
858	0	2	0	0	18	0	2	0	0	1	9
859	0	2	0	0	18	0	2	0	0	0	9
860	0	2	0	0	18	0	2	0	0	0	9
861	0	2	0	0	18	0	2	0	0	1	9
862	0	2	0	0	18	0	2	0	0	1	9
863	0	0	0	0	15	0	0	0	0	1	0
864	0	0	0	0	15	0	0	0	0	1	0
865	0	0	0	0	15	0	0	0	0	1	0
866	0	28	0	0	15	0	28	0	0	1	0
867	0	28	0	0	15	0	28	0	0	1	0
868	0	28	0	0	0	0	28	0	0	1	0
869	0	28	0	0	0	0	28	0	0	1	0
870	0	28	0	0	0	0	28	0	0	1	0
871	0	28	0	0	0	0	28	0	0	1	0
872	0	28	0	0	0	0	28	0	0	1	0
873	0	28	0	0	0	0	28	0	0	1	0
874	0	28	0	0	0	0	28	0	0	1	0
875	0	28	0	5	0	0	28	0	0	1	0
876	0	28	0	5	0	0	28	0	0	1	0
877	0	28	0	5	0	0	28	0	0	1	0
878	0	0	0	5	0	0	0	0	0	1	0
879	0	0	0	5	0	0	0	0	0	1	0
880	0	0	0	5	0	0	0	0	0	1	0
881	0	0	0	5	0	0	0	0	0	1	0
882	0	0	0	5	0	0	0	0	0	1	0
883	0	0	0	5	0	0	0	0	0	1	0
884	0	0	0	5	0	0	0	0	0	1	0
885	0	0	0	5	0	0	0	0	0	1	0
886	0	0	0	5	0	0	0	0	0	1	0
887	0	0	0	5	0	0	0	0	0	1	0
888	1	0	0	5	0	0	0	0	0	1	0
889	1	0	0	5	0	0	0	0	0	1	0
890	1	0	0	5	0	2	0	0	0	1	0
891	1	17	0	5	0	2	0	0	0	1	17
892	1	17	0	5	0	2	0	0	0	0	17
893	1	17	0	5	0	2	0	0	0	0	17
894	1	17	0	5	0	2	0	0	0	0	17
895	1	17	0	5	0	2	0	0	0	0	17
896	1	17	0	5	0	2	0	0	0	0	17
897	1	17	0	5	0	2	0	0	0	0	17
898	1	17	0	5	0	2	0	0	0	0	17
899	1	17	0	5	0	2	0	0	0	0	17
900	0	17	0	5	0	2	0	0	0	0	17
901	0	17	0	5	0	2	0	0	0	0	17
902	0	17	0	5	0	2	0	0	0	0	17
903	0	17	0	5	0	0	0	0	0	0	17
904	0	0	0	5	0	0	0	0	0	0	0
905	0	0	0	2	0	0	0	0	0	0	0
906	0	0	0	2	0	0	0	0	0	0	0
907	0	0	0	2	0	0	0	0	0	0	0
908	0	0	0	0	0	0	0	0	0	0	0
909	0	0	0	0	0	0	0	0	2	0	0
910	0	0	0	0	0	0	0	0	2	0	0
911	0	0	0	0	0	0	0	0	2	0	0
912	0	0	0	0	0	0	0	0	2	0	0
913	0	0	0	0	0	0	0	1	3	0	0
914	0	0	0	0	0	0	0	1	3	0	0
915	0	0	0	0	0	0	0	1	3	0	0
916	0	0	0	0	0	0	0	1	3	0	0
917	0	0	0	0	0	0	0	1	3	0	0
918	0	0	0	0	0	0	0	1	3	0	0
919	0	0	0	0	0	0	0	1	5	0	0
920	0	0	0	0	0	0	0	2	5	0	0
921	0	0	0	0	0	0	0	2	5	0	0
922	0	0	0	0	0	0	0	2	5	0	0
923	0	0	0	0	0	0	0	2	5	0	0
924	0	0	0	0	0	0	0	4	5	0	0
925	0	0	0	0	0	0	0	4	4	0	0
926	2	2	0	0	2	0	2	4	4	0	2
927	2	2	0	3	2	0	2	46	4	0	2
928	2	2	0	3	2	0	2	46	4	0	2
929	2	2	0	5	2	0	2	46	4	0	2
930	2	2	0	12	2	0	2	46	4	0	2
931	2	2	0	12	2	0	2	46	2	0	2
932	2	2	0	12	2	0	2	46	2	0	2
933	2	2	0	12	2	0	2	45	2	0	2
934	2	2	0	12	2	0	2	45	0	0	2
935	2	2	0	12	2	0	2	45	0	0	2
936	2	2	0	12	2	0	2	45	0	0	2
937	2	2	0	12	2	0	2	45	0	0	2
938	0	0	0	12	0	0	0	45	0	0	0
939	0	0	0	9	0	0	0	0	0	0	0
940	0	0	0	9	0	0	0	0	0	0	0
941	0	0	0	7	0	0	0	0	0	0	0
942	0	0	0	0	0	0	0	0	0	0	0
943	0	0	0	0	0	0	0	2	0	0	0
944	0	0	0	0	0	1	0	4	0	0	0
945	0	0	0	0	0	3	0	4	0	0	0
946	0	0	0	0	0	3	0	4	0	0	0
947	0	0	0	0	0	3	0	4	2	118	0
948	0	0	0	0	0	3	0	4	2	118	0
949	0	0	0	0	0	3	0	4	2	118	0
950	0	0	0	0	0	3	0	4	2	118	0
951	0	0	0	0	0	71	0	4	6	118	0
952	0	0	0	0	0	71	0	4	6	120	0
953	0	0	0	0	0	71	0	4	6	120	0
954	0	0	0	0	0	99	0	4	6	120	1
955	0	0	0	0	0	99	0	4	6	120	1
956	0	0	0	0	0	98	0	2	6	120	1
957	0	0	0	0	0	98	0	2	6	120	1
958	0	0	0	0	0	98	0	2	6	120	1
959	0	0	0	0	0	98	0	0	4	116	1
960	0	0	0	2	0	98	0	0	4	116	1
961	0	0	0	2	0	98	0	0	4	116	1
962	0	0	0	2	0	98	0	0	4	2	1
963	0	0	0	2	0	30	0	0	4	2	1
964	0	0	0	2	0	28	0	0	4	0	1
965	0	0	0	2	0	28	0	0	4	0	1
966	0	0	0	2	0	28	0	0	0	0	1
967	0	0	0	2	0	28	0	0	0	0	1
968	0	0	0	2	0	28	0	0	0	0	1
969	0	0	0	2	0	28	0	0	0	0	1
970	0	0	0	2	0	28	0	0	0	0	1
971	0	0	0	2	0	28	0	0	0	0	1
972	0	0	0	2	0	28	0	0	0	0	1
973	0	0	0	2	0	28	0	0	0	0	1
974	0	0	0	2	0	28	0	0	0	0	1
975	2	0	0	2	0	28	0	0	0	0	1
976	2	0	0	2	0	28	0	0	0	0	0
977	2	0	0	2	0	28	0	0	0	0	0
978	2	0	0	2	0	28	0	0	0	0	0
979	4	0	2	2	0	303	0	2	0	0	2
980	4	0	277	2	0	303	0	5	0	0	2
981	4	0	277	2	0	303	0	13	0	0	2
982	4	1	277	2	0	303	1	13	0	0	2
983	4	1	277	2	0	303	1	13	0	0	2
984	4	1	277	2	0	303	1	13	0	0	2
985	4	1	277	2	0	303	1	13	0	0	2
986	4	1	277	2	0	275	1	13	0	0	2
987	4	1	277	2	0	275	1	13	0	0	2
988	2	1	277	2	0	277	1	13	0	0	2
989	2	4	277	0	0	277	4	13	0	0	2
990	2	4	278	1	0	277	4	13	0	0	2
991	0	4	276	1	0	2	4	13	0	0	0
992	0	4	1	1	0	2	4	13	0	6	0
993	0	5	1	28	0	2	5	13	0	6	0
994	0	4	1	28	0	2	4	11	0	11	0
995	0	4	1	28	0	2	4	148	0	11	0
996	0	6	4	32	0	2	6	148	0	38	2
997	10	113	8	32	138	11	113	187	14	38	9
998	12	123	17	41	138	11	123	198	14	40	13
999	12	125	17	41	140	11	125	198	14	44	36
1000	14	128	18	41	140	11	128	202	14	44	40
1001	14	128	18	41	140	11	128	205	16	46	40
1002	14	128	18	41	142	11	128	212	16	46	40
1003	14	258	18	41	280	11	258	2652	18	46	40
1004	14	262	18	45	285	18	262	2650	18	46	40
1005	29	268	35	45	286	18	268	2652	18	46	42
1006	30	272	35	45	313	18	272	2654	19	47	43
1007	30	272	35	45	323	18	272	2654	27	59	55
1008	32	274	35	53	324	20	274	2656	32	64	68
1009	39	281	31	58	324	20	281	2662	32	64	69
1010	39	283	31	58	324	21	283	2625	29	64	69
1011	39	283	40	70	324	21	283	2617	30	65	69
1012	41	358	75	76	322	23	358	2617	32	65	220
1013	41	358	78	83	322	21	358	2617	32	65	220
1014	41	364	79	83	329	23	364	2617	32	68	219
1015	41	362	79	83	320	23	362	2617	32	68	219
1016	41	362	79	83	319	23	362	2619	32	68	219
1017	41	362	79	83	316	23	362	2619	30	68	219
1018	38	355	79	83	155	23	355	2615	29	40	216
1019	38	351	79	83	143	23	351	2615	24	31	186
1020	22	339	58	82	140	21	339	2598	19	26	174
1021	6	227	49	70	31	12	227	2591	8	24	172
1022	4	216	49	68	31	11	216	2591	8	24	172
1023	4	83	48	25	12	11	83	168	5	24	166
1024	4	74	48	21	12	7	74	166	5	24	163
1025	4	74	48	20	10	9	74	166	5	18	161
1026	4	72	47	8	6	4	72	142	5	9	161
1027	4	10	45	4	5	2	10	142	3	9	9
1028	2	6	43	2	5	2	6	2	0	0	0
1029	2	2	43	2	5	2	2	1	0	0	0
1030	0	2	43	2	5	2	2	1	0	0	0
1031	0	2	7	0	5	2	2	1	0	0	0
1032	0	2	6	0	5	2	2	1	0	0	0
1033	0	2	6	0	5	2	2	1	0	0	0
1034	0	2	6	0	5	2	2	1	0	0	0
1035	0	2	6	0	5	2	2	1	0	0	0
1036	0	2	1	0	5	2	2	1	0	0	0
1037	0	2	1	0	5	2	2	1	0	0	0
1038	0	2	0	0	5	2	2	1	0	0	0
1039	0	2	0	0	5	0	2	0	0	0	0
1040	0	2	0	0	0	0	2	0	0	0	0
1041	0	2	0	0	0	0	2	0	0	0	0
1042	0	2	0	2	0	0	2	0	0	0	0
1043	0	2	0	2	0	0	2	0	0	2	0
1044	0	0	0	2	0	0	0	0	3	7	0
1045	0	0	0	2	0	0	0	0	5	7	0
1046	0	0	0	2	0	2	0	0	5	21	0
1047	0	0	0	2	0	2	0	0	5	21	0
1048	0	4	0	2	0	2	4	0	5	22	2
1049	8	4	0	2	0	4	4	0	7	162	2
1050	8	4	0	2	2	4	4	0	7	163	2
1051	12	4	0	2	2	4	4	0	7	165	2
1052	12	4	0	2	2	4	4	0	7	165	2
1053	12	4	0	2	2	4	4	0	7	165	2
1054	12	4	1	2	3	4	4	2	8	168	2
1055	12	4	1312	3	1359	6	4	2	1364	170	2
1056	12	6	1312	3	1359	6	6	2	1364	170	2
1057	12	6	1312	1	1359	8	6	4	1364	170	2
1058	16	6	1312	1	1376	8	6	6	1364	170	4
1059	16	6	1312	1	1376	8	6	6	1364	170	4
1060	16	4	1312	1	1376	8	4	6	1366	170	4
1061	14	2	1312	1	1376	6	2	6	1364	163	4
1062	17	2	1312	2	1379	6	2	6	1367	15	5
1063	17	2	1312	2	1379	6	2	6	1364	14	5
1064	509	2	1312	4	1379	6	2	6	1364	31	5
1065	514	2	1312	4	1379	6	2	6	1364	28	5
1066	514	2	1312	4	1379	6	2	4	1364	20	5
1067	516	2	1312	4	1379	6	2	4	1364	19	5
1068	610	0	1312	4	1379	4	0	4	1364	19	5
1069	617	0	1312	4	1381	4	0	4	1364	31	5
1070	616	0	1312	4	1381	2	0	4	1364	29	4
1071	616	0	1312	4	1381	2	0	4	1364	29	4
1072	616	0	1312	4	1381	0	0	2	1364	29	4
1073	614	0	1312	4	1379	0	0	2	1360	29	4
1074	613	0	1312	3	1353	0	0	0	1359	29	1
1075	613	0	1312	3	11	0	0	0	1358	29	1
1076	598	0	1312	3	11	0	0	0	1357	29	1
1077	120	0	1	3	7	0	0	0	7	29	1
1078	119	0	0	3	6	-	0	0	6	31	1
1079	109	0	0	2	6	0	0	0	6	31	0
1080	15	0	0	2	6	4	0	0	6	31	0
1081	4	0	0	2	6	4	0	0	6	31	0
1082	2	0	0	2	2	4	0	0	0	31	0
1083	2	0	0	2	2	5	0	0	0	31	0
1084	0	0	0	0	2	5	0	0	0	31	0
1085	0	0	0	0	2	5	0	0	0	31	0
1086	0	0	0	0	2	5	0	0	0	31	0
1087	0	0	0	0	2	5	0	0	0	31	0
1088	0	0	0	0	2	5	0	0	0	31	0
1089	0	0	0	0	2	5	0	0	0	31	0
1090	0	0	0	0	2	5	0	0	0	31	0
1091	0	0	0	0	0	5	0	0	0	31	0
1092	0	0	0	0	0	5	0	0	0	31	0
1093	0	0	0	0	0	5	0	0	0	31	0
1094	0	0	0	0	0	5	0	0	0	19	0
1095	0	0	0	0	0	1	0	0	0	19	0
1096	0	0	0	0	0	0	0	0	0	2	0
1097	0	0	0	0	0	0	0	0	0	2	0
1098	0	0	0	0	0	0	0	0	0	2	0
1099	0	0	0	0	0	0	0	0	0	2	0
1100	0	0	0	0	0	0	0	0	0	2	0
1101	0	0	0	0	0	0	0	0	0	3	0
1102	0	0	0	0	0	0	0	0	0	3	0
1103	0	0	0	0	0	0	0	0	0	3	0
1104	0	0	0	0	0	0	0	0	0	3	0
1105	0	0	0	0	0	0	0	0	0	3	0
1106	0	0	0	0	0	0	0	0	0	3	0
1107	0	0	0	0	0	0	0	0	0	3	0
1108	0	0	0	0	0	0	0	0	0	1	0
1109	0	0	0	0	0	0	0	0	0	1	0
1110	0	0	0	0	0	0	0	0	0	1	0
1111	0	0	0	0	0	0	0	0	0	1	0
1112	0	0	0	0	0	0	0	0	0	1	0
1113	30	0	1	0	0	2	0	2	0	35	23
1114	30	0	3	0	53	4	0	2	4	35	23
1115	30	0	3	6	53	4	0	2	4	35	23
1116	31	0	3	6	53	4	0	2	4	35	23
1117	31	0	3	7	54	4	0	2	4	35	24
1118	34	0	3	7	54	22	0	2	4	35	24
1119	34	0	3	7	54	22	0	2	4	37	24
1120	34	0	3	7	54	22	0	2	4	37	24
1121	34	0	3	7	54	22	0	2	4	36	24
1122	34	0	3	7	54	22	0	2	4	36	24
1123	34	0	3	7	60	22	0	2	4	36	24
1124	34	0	3	7	60	22	0	2	8	36	24
1125	32	0	3	7	60	22	0	2	8	34	22
1126	13	0	2	7	60	22	0	2	8	15	3
1127	13	0	2	7	58	22	0	2	11	15	3
1128	12	0	2	7	56	22	0	2	12	15	1
1129	11	0	0	7	56	22	0	2	18	15	1
1130	11	0	0	7	56	22	0	4	18	15	1
1131	9	0	0	7	56	22	0	49	62	10	1
1132	2	0	0	7	56	22	0	49	62	4	1
1133	2	0	0	1	56	20	0	49	114	4	1
1134	2	0	0	1	12	2	0	49	116	2	1
1135	2	0	0	1	12	0	0	49	118	2	1
1136	3	0	0	1	12	0	0	49	118	2	1
1137	3	0	0	1	22	0	0	47	120	2	1
1138	1	0	1	1	23	0	0	48	139	2	1
1139	1	4	1	1	19	0	4	48	332	2	1
1140	1	4	1	1	21	0	4	48	335	2	1
1141	1	4	1	1	21	0	4	48	336	0	1
1142	1	4	1	1	43	0	4	48	336	0	1
1143	1	4	1	1	43	0	4	48	336	0	1
1144	6	4	1	1	43	0	4	5	338	0	1
1145	6	4	1	1	43	0	4	3	339	0	0
1146	6	4	2	1	43	0	4	3	299	0	0
1147	6	4	2	0	39	0	4	3	297	0	0
1148	5	4	2	0	43	0	4	1	242	0	0
1149	5	4	2	0	41	0	4	1	242	0	0
1150	5	4	2	0	41	0	4	0	242	0	0
1151	5	0	1	0	41	0	0	0	238	0	0
1152	5	0	1	0	29	0	0	0	232	0	0
1153	5	0	2	0	49	0	0	0	1460	0	0
1154	5	0	2	0	54	0	0	0	1461	0	0
1155	5	0	2	0	54	0	0	0	1461	0	0
1156	5	0	2	0	65	0	0	0	1461	0	0
1157	5	0	2	2	65	0	0	0	1461	0	0
1158	5	0	2	2	107	0	0	0	1459	0	0
1159	5	0	2	2	107	0	0	0	1459	0	0
1160	5	0	2	2	107	0	0	0	1451	0	0
1161	5	0	2	2	107	0	0	0	1451	0	0
1162	5	0	2	2	107	0	0	0	1451	0	0
1163	5	0	2	2	106	0	0	0	1449	0	0
1164	5	0	2	6	106	0	0	0	1447	0	0
1165	5	0	2	6	89	0	0	0	221	0	0
1166	5	0	2	6	88	1	0	0	220	0	0
1167	5	0	2	6	84	1	0	0	33	0	0
1168	5	0	2	6	59	1	0	0	21	0	0
1169	5	0	2	6	59	1	0	0	21	0	0
1170	5	0	0	6	11	1	0	0	21	0	0
1171	5	0	0	6	11	1	0	0	21	0	0
1172	5	0	0	6	11	1	0	0	21	0	0
1173	5	0	0	6	11	1	0	0	21	0	0
1174	5	0	0	6	0	1	0	0	19	0	0
1175	5	0	0	6	0	1	0	0	19	0	0
1176	0	0	0	2	0	1	0	0	0	0	0
1177	0	0	0	2	0	1	0	0	0	0	0
1178	0	0	0	2	0	1	0	0	0	0	0
1179	0	0	0	2	0	1	0	0	0	0	0
1180	0	0	0	2	0	1	0	0	0	0	0
1181	0	0	0	2	0	1	0	0	0	0	0
1182	0	0	0	2	0	1	0	0	0	0	0
1183	0	0	0	2	0	1	0	0	0	0	0
1184	0	0	0	2	0	1	0	0	0	0	0
1185	0	0	0	2	0	1	0	0	0	0	0
1186	0	0	0	2	0	1	0	0	0	0	0
1187	0	0	0	2	0	0	0	13	0	0	13
1188	0	0	0	2	0	0	0	13	0	0	13
1189	0	0	0	2	0	0	0	13	0	0	13
1190	0	0	0	2	0	0	0	13	0	0	13
1191	0	0	0	2	0	0	0	13	0	0	13
1192	0	0	0	2	0	0	0	13	0	0	13
1193	0	0	0	0	0	0	0	13	0	0	13
1194	0	0	0	0	0	0	0	13	0	0	13
1195	0	0	0	0	0	0	0	13	0	0	13
1196	0	0	0	0	0	0	0	13	0	0	13
1197	0	0	0	0	0	0	0	13	0	0	13
1198	0	0	0	0	0	0	0	13	0	4	13
1199	0	0	0	0	0	0	0	13	10	17	13
1200	0	0	0	0	0	0	0	0	10	17	0
1201	0	0	0	0	0	0	0	0	10	17	0
1202	0	0	0	0	0	0	0	0	10	17	0
1203	0	0	0	0	0	0	0	0	10	17	0
1204	0	0	0	0	0	2	0	0	10	17	0
1205	0	0	0	0	0	2	0	0	10	21	0
1206	0	0	0	0	0	2	0	0	10	23	0
1207	0	0	0	0	0	2	0	0	10	23	0
1208	0	0	0	0	0	4	0	0	10	23	0
1209	0	0	0	0	0	8	0	0	10	23	0
1210	0	0	0	0	0	16	0	0	10	23	0
1211	0	0	0	0	0	18	0	0	0	23	0
1212	0	0	0	0	0	18	0	0	0	23	0
1213	13	0	1	0	0	18	0	0	0	23	0
1214	13	0	1	0	0	18	0	0	0	23	0
1215	13	0	1	0	0	18	0	0	0	23	0
1216	15	0	1	0	0	18	0	0	0	23	0
1217	15	0	1	0	0	35	0	0	0	23	0
1218	15	0	1	0	0	35	0	0	0	23	0
1219	15	1	1	1	0	35	1	0	0	23	0
1220	15	1	1	1	0	35	1	0	0	15	0
1221	15	1	1	2	0	29	1	0	0	2	0
1222	15	1	1	2	0	29	1	0	0	2	0
1223	15	1	1	2	0	27	1	0	0	2	0
1224	15	1	1	2	0	27	1	0	0	0	0
1225	15	1	1	2	0	27	1	0	0	0	0
1226	15	1	1	2	0	25	1	0	0	0	0
1227	15	1	1	2	0	25	1	0	0	0	0
1228	2	1	0	2	0	17	1	0	0	0	0
1229	2	1	0	2	0	0	1	0	0	0	0
1230	2	1	0	2	0	0	1	0	0	0	0
1231	2	0	0	1	0	0	0	0	0	0	0
1232	2	0	0	1	0	0	0	0	0	0	0
1233	2	0	2	1	0	0	0	0	0	0	0
1234	2	0	2	1	0	0	0	0	0	0	0
1235	2	0	2	1	0	0	0	0	0	0	0
1236	0	0	2	1	0	0	0	0	0	0	0
1237	0	0	2	0	0	0	0	0	2	0	0
1238	0	0	2	0	0	0	0	0	2	0	0
1239	0	0	2	0	0	0	0	0	2	0	0
1240	0	0	2	0	0	0	0	0	2	0	0
1241	0	0	2	0	0	0	0	0	2	0	0
1242	0	0	2	0	0	0	0	0	2	0	0
1243	0	0	2	0	0	0	0	0	2	0	0
1244	0	0	2	0	0	0	0	0	2	0	0
1245	0	0	2	0	0	0	0	0	2	0	0
1246	0	0	2	0	0	0	0	0	2	0	0
1247	0	0	2	0	0	5	0	0	2	0	0
1248	0	0	0	2	0	5	0	2	2	0	0
1249	0	0	0	2	0	5	0	2	0	0	0
1250	0	0	0	2	0	7	0	2	0	0	0
1251	0	2	0	2	0	7	2	2	0	0	0
1252	0	2	0	2	0	7	2	2	0	0	0
1253	0	2	0	2	0	7	4	2	0	0	0
1254	0	2	0	2	0	7	4	2	0	0	0
1255	0	2	0	2	0	7	4	2	0	0	0
1256	0	2	0	2	23	8	4	2	0	0	0
1257	0	2	4	2	23	8	4	2	0	0	0
1258	0	2	4	2	35	8	4	2	0	0	0
1259	0	2	6	2	55	11	6	2	0	0	4
1260	0	6	6	0	82	15	6	2	1	3	4
1261	0	16	6	0	82	15	12	2	1	11	4
1262	0	16	6	0	94	16	12	2	3	52	4
1263	0	16	6	0	94	16	19	7	3	68	6
1264	0	16	6	0	99	16	19	8	3	79	6
1265	0	16	6	0	99	16	17	83	3	154	14
1266	0	16	6	3	99	16	17	83	3	156	14
1267	0	16	6	3	103	16	17	83	3	156	15
1268	0	18	6	3	103	16	19	83	7	158	16
1269	1	18	81	3	104	16	19	83	11	158	16
1270	1	18	81	3	104	16	19	81	11	158	16
1271	1	18	81	5	84	8	17	81	11	158	16
1272	3	18	81	6	57	4	17	81	11	156	16
1273	3	18	81	6	46	4	11	81	11	151	16
1274	3	18	81	6	23	2	11	81	11	149	16
1275	3	18	77	6	23	2	11	81	11	149	18
1276	3	17	77	6	23	2	11	81	11	143	18
1277	3	17	77	6	23	2	11	81	11	143	18
1278	3	17	77	6	23	2	11	76	11	140	16
1279	3	15	77	6	23	1	9	76	11	140	16
1280	3	9	77	6	8	0	7	0	6	61	9
1281	3	9	2	3	3	0	7	0	2	61	9
1282	3	0	2	3	3	0	0	0	2	61	2
1283	3	0	0	1	3	0	0	0	2	40	2
1284	1	0	0	0	3	0	0	0	2	40	2
1285	1	0	0	0	3	0	0	0	2	40	2
1286	1	0	0	0	3	0	0	0	2	40	2
1287	0	0	0	0	3	0	0	0	2	38	2
1288	0	0	0	0	3	0	0	0	0	0	2
1289	0	0	0	0	3	0	0	0	0	0	2
1290	0	0	0	0	3	0	0	0	0	0	0
1291	0	0	0	0	3	0	0	0	0	0	0
1292	0	0	0	0	3	0	0	0	0	0	0
1293	0	0	0	0	2	0	0	0	0	0	0
1294	0	0	0	1	2	0	0	0	0	0	0
1295	0	0	2	1	2	0	0	0	0	0	0
1296	0	0	2	1	0	0	0	0	0	0	0
1297	0	0	2	1	0	0	0	0	0	0	1
1298	0	0	2	1	0	0	0	0	0	0	1
1299	0	0	2	1	0	0	0	0	1	0	1
1300	0	0	2	1	2	0	0	0	1	0	2
1301	0	0	2	1	4	0	0	0	1	0	2
1302	0	0	2	1	4	0	0	0	1	0	2
1303	0	0	2	1	4	0	0	0	1	0	2
1304	2	0	2	1	4	0	0	0	1	0	21
1305	2	0	2	1	4	0	0	0	1	0	21
1306	2	0	2	1	4	0	0	0	1	0	21
1307	2	0	0	1	4	0	0	0	1	0	21
1308	5	0	2	1	4	0	0	0	1	0	21
1309	7	0	6	1	4	0	0	0	1	0	21
1310	7	0	10	1	6	0	0	0	1	0	21
1311	7	0	10	1	6	0	0	0	1	0	21
1312	7	0	10	1	6	0	0	0	1	0	21
1313	7	0	10	1	6	0	0	0	1	0	21
1314	7	0	10	1	6	0	0	0	1	0	21
1315	7	0	10	1	6	0	0	0	1	0	21
1316	5	0	10	0	4	1	0	0	0	0	2
1317	5	0	10	0	4	1	0	0	0	0	2
1318	6	0	10	0	4	1	0	0	0	0	2
1319	6	0	10	0	4	1	0	0	0	0	1
1320	3	0	8	0	4	1	0	0	0	0	1
1321	3	0	4	0	4	1	0	0	0	0	1
1322	1	0	0	0	4	1	0	0	0	0	1
1323	1	0	0	0	4	1	0	0	0	0	1
1324	1	0	0	0	2	1	0	0	0	0	1
1325	1	0	0	0	0	1	0	0	0	0	1
1326	1	0	0	0	0	1	0	0	0	0	1
1327	1	0	5	0	0	1	0	0	0	0	1
1328	1	0	5	0	0	1	0	0	0	0	1
1329	1	0	5	0	0	1	0	0	0	0	0
1330	0	0	5	0	0	1	0	0	0	0	0
1331	0	0	5	0	0	63	0	0	0	63	0
1332	0	0	5	0	0	63	0	0	0	63	0
1333	0	0	5	0	0	63	0	0	0	63	0
1334	0	0	65	0	0	63	0	0	0	63	0
1335	0	0	65	0	0	63	0	2	0	63	0
1336	0	0	65	0	0	63	0	2	0	63	0
1337	0	0	76	0	0	65	0	2	0	63	0
1338	0	2	79	0	0	68	2	2	175	72	3
1339	3	2	94	41	1	87	2	2	175	74	3
1340	5	2	101	41	18	93	2	5	175	107	3
1341	5	2	117	41	18	103	2	5	176	116	3
1342	5	2	119	41	18	132	2	5	176	119	3
1343	5	2	125	43	21	397	2	5	178	363	7
1344	7	3	125	108	21	419	3	7	179	369	9
1345	7	3	125	108	21	420	3	7	179	370	9
1346	7	3	125	108	21	420	3	7	181	478	10
1347	210	3	125	108	21	420	3	7	181	478	10
1348	210	3	128	108	21	420	3	7	181	478	10
1349	210	3	138	108	21	422	3	7	181	478	10
1350	210	3	127	108	21	422	3	7	181	478	10
1351	210	3	127	69	21	417	3	7	181	471	7
1352	209	3	126	69	19	415	3	6	181	471	7
1353	211	3	125	69	19	415	3	6	9	471	7
1354	211	3	113	69	18	386	3	6	9	465	7
1355	211	3	103	67	0	81	3	6	8	132	7
1356	207	2	97	3	0	67	2	2	5	110	6
1357	207	2	97	21	0	67	2	2	5	108	6
1358	207	2	97	21	0	65	2	2	5	108	5
1359	207	2	81	18	0	61	2	2	5	108	4
1360	207	2	21	18	0	61	2	2	5	108	4
1361	207	2	7	18	0	36	2	2	3	0	4
1362	207	2	7	18	0	36	2	0	3	0	4
1363	207	2	5	18	0	36	2	0	3	0	4
1364	207	2	5	18	0	16	2	0	3	0	4
1365	205	2	5	18	0	16	2	0	0	0	4
1366	205	0	3	18	0	0	0	0	0	0	4
1367	2	0	3	18	0	0	0	0	0	0	0
1368	2	0	3	18	0	0	0	0	0	0	0
1369	2	0	3	18	0	0	0	0	0	0	0
1370	2	0	2	18	0	0	0	0	0	0	0
1371	2	0	2	18	0	0	0	0	0	0	0
1372	2	0	2	18	0	0	0	0	0	0	0
1373	0	0	2	18	0	0	0	0	0	0	0
1374	0	0	0	18	0	0	0	0	0	0	0
1375	0	0	0	18	0	0	0	0	0	0	0
1376	0	0	0	18	0	0	0	0	0	0	0
1377	0	0	0	0	0	0	0	0	0	0	0
1378	0	0	0	0	0	0	0	0	0	0	0
1379	0	0	0	0	0	0	0	0	0	0	0
1380	0	0	0	0	0	0	0	0	0	0	0
1381	0	0	0	0	0	0	0	0	0	0	0
1382	0	0	0	0	0	0	0	0	0	0	2
1383	0	0	0	0	0	0	0	0	0	0	2
1384	0	0	0	0	0	0	0	0	0	0	2
1385	0	0	0	0	0	0	0	0	0	0	2
1386	0	0	0	0	0	0	0	0	0	0	2
1387	0	0	0	0	0	0	0	0	0	0	2
1388	0	0	0	0	0	0	0	0	0	0	2
1389	0	0	0	0	0	0	0	0	0	0	2
1390	0	0	0	0	0	0	0	0	0	0	2
1391	0	0	0	0	0	0	0	0	12	0	2
1392	0	0	98	0	0	0	0	0	12	4	2
1393	0	0	98	0	7	0	0	0	12	7	2
1394	0	0	98	0	7	0	0	0	12	7	0
1395	0	0	98	0	7	0	0	0	12	7	0
1396	0	0	98	0	7	0	0	0	12	7	0
1397	0	0	98	0	7	0	0	0	12	7	0
1398	0	0	98	0	7	0	0	0	12	7	0
1399	0	0	98	0	7	0	0	0	12	7	0
1400	0	0	98	0	7	0	0	0	12	9	0
1401	0	0	105	0	7	0	0	0	12	9	0
1402	0	0	105	0	7	0	0	0	12	9	0
1403	0	0	105	54	7	0	0	0	0	9	0
1404	0	0	105	54	7	0	0	0	0	7	0
1405	0	0	105	54	7	0	0	0	0	7	0
1406	0	0	105	54	7	0	0	0	0	7	0
1407	0	0	105	54	7	0	0	0	0	7	0
1408	0	0	105	54	7	0	0	0	0	7	0
1409	0	0	105	54	7	0	0	0	0	7	0
1410	0	0	105	54	7	0	0	0	0	5	0
1411	0	0	105	54	0	0	0	0	0	5	0
1412	0	0	105	54	0	0	0	0	0	3	0
1413	0	0	0	54	0	0	0	0	0	3	0
1414	0	0	2	54	0	0	0	0	0	3	0
1415	0	0	2	0	0	0	0	0	0	3	0
1416	0	0	2	0	0	0	0	0	0	1	0
1417	0	0	2	0	0	0	0	0	0	1	0
1418	0	0	2	0	0	0	0	0	0	0	0
1419	0	0	2	0	0	0	0	0	0	0	0
1420	0	2	2	0	0	4	2	2	0	0	0
1421	7	2	2	0	0	4	2	2	7	5	0
1422	7	2	2	0	0	4	2	2	7	5	0
1423	7	2	2	0	0	4	2	2	7	5	0
1424	7	2	2	0	0	4	2	2	7	5	0
1425	7	2	2	0	0	4	2	2	7	5	0
1426	7	2	2	0	0	4	2	2	7	5	0
1427	7	2	2	0	0	4	2	2	7	6	0
1428	7	2	2	0	0	4	2	2	7	6	0
1429	7	2	2	0	0	4	2	2	7	6	0
1430	7	2	2	0	0	4	2	2	7	6	0
1431	7	2	2	0	0	4	2	2	7	6	0
1432	7	2	2	0	0	4	2	2	7	6	0
1433	0	2	0	0	0	0	2	2	0	2	0
1434	2	2	0	0	0	0	2	2	0	2	2
1435	2	2	0	0	0	0	2	2	0	2	3
1436	2	2	0	0	0	0	2	2	0	1	3
1437	2	2	0	0	0	0	2	2	0	1	3
1438	2	2	0	0	0	0	2	2	0	1	3
1439	2	2	0	0	0	0	2	2	0	1	3
1440	2	2	0	0	0	0	2	2	0	1	3
1441	2	2	0	0	0	0	2	2	0	1	3
1442	2	0	0	0	0	0	0	2	0	0	3
1443	2	0	0	0	0	0	0	2	0	0	3
1444	2	0	0	0	0	0	0	2	0	0	3
1445	2	0	0	0	0	0	0	2	0	0	3
1446	0	0	0	0	0	0	0	0	0	0	3
1447	0	0	0	0	0	0	0	0	0	0	3
1448	0	0	0	0	0	0	0	0	0	0	3
1449	0	0	0	2	0	0	0	0	0	0	3
1450	0	0	0	2	0	0	0	0	0	0	2
1451	0	0	0	2	0	0	0	0	0	0	2
1452	0	0	0	2	0	0	0	0	0	0	2
1453	0	2	0	2	0	0	2	0	0	0	2
1454	0	2	0	2	0	0	2	0	0	0	2
1455	0	2	0	2	0	0	2	0	0	0	244
1456	0	2	0	2	0	0	2	0	0	0	242
1457	0	4	0	2	0	0	4	0	2	5	246
1458	0	4	0	2	0	0	4	0	2	5	246
1459	0	4	0	2	0	0	4	0	2	5	246
1460	0	4	0	2	5	0	4	0	2	5	246
1461	0	4	0	2	5	0	4	0	2	5	246
1462	0	4	0	6	5	0	4	0	2	5	246
1463	0	4	0	6	12	0	4	0	2	5	246
1464	0	4	0	6	12	0	4	0	2	5	246
1465	0	2	0	6	14	0	2	0	4	5	248
1466	0	2	0	6	17	0	2	0	9	5	250
1467	0	2	0	6	17	0	2	0	9	22	250
1468	0	2	0	6	17	0	2	0	9	24	250
1469	0	0	0	6	17	2	0	0	9	24	250
1470	0	0	0	6	28	4	0	62	33	33	250
1471	0	4	2	6	84	7	4	80	76	58	265
1472	0	4	4	8	314	8	4	82	295	66	272
1473	0	4	4	8	24336	8	4	82	314	69	274
1474	5	4	4	38	24425	8	4	82	330	81	274
1475	5	6	4	58	24604	44	6	82	446	97	274
1476	5	6	4	58	24620	44	6	82	461	104	274
1477	5	27	4	58	24624	45	27	82	469	108	274
1478	5	29	5	58	24626	45	29	82	471	183	274
1479	5	29	5	56	24626	45	29	82	473	168	272
1480	5	29	5	56	24638	45	29	82	475	168	272
1481	5	29	5	56	24743	45	29	82	481	168	272
1482	5	29	5	56	24743	45	29	82	485	168	272
1483	5	25	3	56	24733	45	25	64	430	157	265
1484	5	25	1	56	24672	45	25	62	277	154	259
1485	5	25	1	54	24391	45	25	0	264	140	257
1486	5	25	1	54	24282	45	25	0	257	130	253
1487	5	25	1	34	24272	7	25	0	252	125	253
1488	5	25	1	30	24102	5	25	0	101	119	253
1489	5	25	1	30	24085	2	25	0	71	109	251
1490	5	21	1	30	23892	2	21	0	53	17	250
1491	5	21	1	30	23880	2	21	0	50	6	248
1492	0	0	1	30	23832	0	0	0	39	4	248
1493	0	0	1	30	23727	0	0	0	32	4	248
1494	0	0	1	30	23719	0	0	0	32	4	248
1495	0	0	1	30	23719	0	0	0	32	2	0
1496	0	0	0	30	23711	0	0	0	24	2	0
1497	0	0	0	30	24	0	0	0	23	2	0
1498	0	0	0	0	20	0	0	0	0	2	0
1499	0	0	0	0	15	0	0	0	0	2	0
1500	0	0	0	0	15	0	0	0	0	2	0
1501	0	0	0	0	15	0	0	0	0	2	0
1502	0	0	0	0	15	0	0	0	0	2	0
1503	0	0	0	2	15	0	0	0	0	0	0
1504	0	0	0	2	16	0	0	0	0	0	0
1505	0	0	0	3	50	0	0	0	0	0	0
1506	0	0	0	3	50	0	0	0	0	0	0
1507	4	0	0	15	55	0	0	0	0	0	0
1508	5	0	0	21	42	34	0	0	0	36	42
1509	11	0	4	163	46	134	0	0	12	36	42
1510	11	2	7	163	50	138	2	4	13	37	42
1511	11	5	7	169	937	148	5	15	13	43	49
1512	17	8	7	175	939	150	8	15	13	43	49
1513	17	35	7	177	940	152	35	17	13	43	51
1514	17	48	7	177	940	152	48	26	15	43	51
1515	17	48	7	177	940	152	48	26	16	43	51
1516	17	48	7	177	940	152	48	26	16	43	51
1517	17	57	7	176	942	152	57	26	16	43	51
1518	17	58	7	174	942	152	58	26	16	43	51
1519	13	85	7	174	937	152	85	26	16	43	52
1520	12	85	7	172	937	152	85	26	16	43	52
1521	6	90	7	24	937	148	90	26	16	43	52
1522	6	88	7	14	935	144	88	24	6	43	54
1523	6	88	7	12	54	136	88	13	6	42	55
1524	6	85	3	12	40	38	85	13	6	39	54
1525	6	85	3	12	39	36	85	13	6	39	54
1526	6	72	3	12	39	36	72	2	6	37	54
1527	6	72	3	14	39	36	72	2	6	37	50
1528	6	72	0	14	39	36	72	2	6	37	50
1529	6	71	0	14	39	36	71	2	6	38	48
1530	6	61	0	14	39	36	61	2	6	38	48
1531	6	61	0	14	39	34	61	2	6	38	46
1532	6	58	0	14	39	34	58	2	6	38	45
1533	6	51	0	14	39	34	51	2	5	38	45
1534	0	49	0	8	37	34	49	2	3	38	43
1535	0	8	0	4	37	34	8	2	3	38	43
1536	0	8	0	2	0	0	8	2	1	2	1
1537	0	8	0	2	0	0	8	2	1	2	1
1538	0	8	0	2	0	0	8	0	1	2	0
1539	0	1	0	0	0	0	1	0	1	2	0
1540	0	1	0	0	0	0	1	0	1	2	0
1541	0	1	0	0	0	0	1	0	1	2	0
1542	0	1	0	0	0	0	1	0	1	0	0
1543	0	1	0	0	0	0	1	0	1	0	0
1544	0	0	0	0	0	0	0	0	1	0	0
1545	0	0	0	0	0	0	0	0	1	0	0
1546	0	0	0	0	0	0	0	0	0	0	0
1547	0	0	0	0	0	0	0	0	0	0	0
1548	0	0	0	0	0	0	0	0	0	0	0
1549	0	2	0	0	0	0	2	0	0	0	0
1550	0	2	0	0	0	0	2	0	0	0	0
1551	0	2	0	0	0	1	2	0	0	0	0
1552	0	2	0	0	0	1	2	0	0	0	0
1553	0	2	0	0	0	1	2	0	0	8	0
1554	0	2	0	0	0	1	2	0	0	10	0
1555	0	2	0	0	0	1	2	0	0	10	0
1556	0	2	2	0	0	1	2	0	0	10	0
1557	0	2	2	0	0	1	2	0	0	11	0
1558	0	2	2	0	0	1	2	0	0	11	2
1559	0	2	2	0	0	1	2	0	0	11	2
1560	0	2	2	0	0	1	2	0	0	11	2
1561	0	2	2	0	0	1	2	0	0	11	2
1562	0	2	2	0	0	1	2	0	0	11	2
1563	0	2	2	0	0	0	2	0	0	11	2
1564	0	2	2	0	0	0	2	0	0	11	2
1565	0	2	2	0	0	0	2	0	2	3	2
1566	0	2	2	0	4	0	2	0	2	3	2
1567	0	2	4	0	4	0	2	0	2	3	2
1568	0	2	4	0	4	0	2	0	2	3	2
1569	0	2	4	0	4	0	2	2	2	1	2
1570	0	2	4	0	4	0	2	2	2	1	0
1571	0	2	4	0	4	0	2	2	2	1	0
1572	0	2	4	0	4	0	2	2	2	1	0
1573	0	2	4	0	4	0	2	2	2	1	0
1574	0	2	2	1	4	0	2	2	2	3	0
1575	0	2	2	1	4	0	2	2	2	3	0
1576	0	2	2	1	4	0	2	2	2	3	0
1577	0	2	2	1	4	0	2	2	0	3	0
1578	0	2	2	1	0	0	2	2	0	3	0
1579	0	2	2	1	0	0	2	2	0	3	0
1580	0	2	0	1	0	0	2	2	0	3	0
1581	0	2	0	1	0	0	2	0	0	3	0
1582	0	2	0	1	0	0	2	0	0	3	0
1583	0	2	0	1	0	0	2	0	0	3	0
1584	0	2	0	1	0	0	2	0	0	3	0
1585	0	2	0	1	0	0	2	0	0	3	0
1586	0	2	0	0	0	0	2	0	0	3	0
1587	0	2	0	0	0	0	2	0	0	1	0
1588	0	0	0	0	0	0	0	0	0	1	0
1589	0	0	0	0	0	0	0	0	0	0	0
1590	0	0	0	0	0	0	0	0	0	0	0
1591	0	0	0	0	0	0	0	0	0	0	0
1592	0	0	0	0	0	0	0	0	0	0	0
1593	0	0	0	0	0	0	0	0	0	0	0
1594	0	0	0	0	0	0	0	0	0	0	0
1595	0	0	0	0	0	0	0	0	0	0	0
1596	0	0	0	0	0	0	0	0	0	0	0
1597	0	0	0	0	0	0	0	0	0	0	0
1598	0	0	0	0	0	0	0	0	0	0	0
1599	0	0	0	0	0	0	0	0	0	0	0
1600	0	0	0	0	0	0	0	0	0	0	0
1601	0	0	0	0	0	0	0	0	0	0	0
1602	0	0	0	0	0	0	0	0	0	0	0
1603	0	0	0	0	0	0	0	0	0	0	0
1604	0	0	0	0	0	0	0	0	0	0	0
1605	0	0	0	0	0	0	0	0	0	0	0
1606	0	0	0	0	0	0	0	0	0	0	0
1607	0	0	0	0	0	0	0	0	0	0	0
1608	0	0	0	0	0	0	0	0	0	0	0
1609	0	0	0	0	0	0	0	0	0	0	0
1610	0	0	0	0	0	0	0	0	0	0	0
1611	0	0	0	0	0	0	0	0	0	0	0
1612	0	0	0	0	0	0	0	0	0	0	1
1613	0	0	0	0	0	0	0	0	0	0	1
1614	0	0	0	0	0	0	0	0	0	0	1
1615	0	0	0	0	0	0	0	0	0	2	1
1616	0	0	0	0	0	0	0	0	0	2	1
1617	0	0	0	0	0	0	0	0	0	2	1
1618	0	4	2	0	0	0	4	0	0	22	1
1619	0	22	2	0	0	0	22	0	0	24	1
1620	10	32	6	0	0	0	32	0	2	28	1
1621	10	64	49	0	0	0	64	0	2	71	1
1622	18	64	49	0	0	0	64	0	2	71	1
1623	18	64	49	0	0	2	64	0	2	71	1
1624	18	64	49	0	0	2	64	0	2	71	0
1625	18	64	49	0	0	2	64	0	2	71	0
1626	18	64	51	0	0	2	64	0	2	71	0
1627	19	64	51	0	0	2	64	0	2	71	0
1628	36	64	51	0	2	2	64	0	2	75	0
1629	36	64	51	1	2	2	64	0	2	75	0
1630	40	63	51	1	2	2	63	0	2	73	0
1631	40	63	51	1	2	2	63	0	2	73	0
1632	40	63	51	1	2	2	63	0	2	73	0
1633	40	2	6	1	2	2	2	0	2	10	0
1634	32	0	2	1	2	2	0	0	2	8	0
1635	32	0	6	1	6	2	0	0	2	8	0
1636	22	0	6	3	6	6	0	0	0	8	0
1637	22	0	6	3	6	6	0	0	0	4	0
1638	22	0	6	21	6	6	0	0	0	7	0
1639	22	0	4	23	6	6	0	0	0	7	0
1640	22	2	4	23	4	9	2	0	0	7	0
1641	22	2	4	25	4	11	2	0	0	7	0
1642	21	2	4	25	4	11	2	0	0	7	0
1643	21	2	4	25	4	11	2	0	0	10	0
1644	21	2	4	25	4	11	2	0	0	10	0
1645	17	2	4	25	4	9	2	0	0	10	0
1646	17	2	4	25	4	9	2	0	0	10	0
1647	17	2	4	25	4	9	2	0	0	11	0
1648	17	2	4	25	4	5	2	0	0	11	0
1649	17	2	4	23	4	5	2	0	0	11	0
1650	16	2	0	4	0	5	2	0	0	4	0
1651	16	2	0	4	0	5	2	0	0	4	0
1652	16	2	0	2	0	3	2	0	0	4	0
1653	16	2	0	0	0	1	2	0	0	4	0
1654	0	2	0	0	0	1	2	0	0	4	0
1655	0	2	0	0	0	1	2	0	0	1	0
1656	0	2	0	0	0	1	2	0	0	1	0
1657	0	2	0	0	0	1	2	0	0	1	0
1658	0	2	0	0	0	1	2	0	0	1	0
1659	0	2	0	0	0	1	2	0	0	1	0
1660	0	2	0	0	0	0	2	0	4	1	0
1661	0	2	0	0	0	0	2	0	4	1	0
1662	0	2	0	0	0	0	2	0	4	0	0
1663	0	2	0	0	0	0	2	0	4	0	0
1664	0	0	0	0	0	0	0	0	4	0	0
1665	0	0	0	0	0	0	0	0	4	0	0
1666	0	0	0	0	0	0	0	0	4	0	0
1667	0	0	0	0	0	0	0	0	4	0	0
1668	0	0	0	0	0	0	0	0	4	0	0
1669	0	0	0	0	0	0	0	0	4	0	0
1670	0	0	0	0	0	0	0	0	4	0	0
1671	0	0	0	0	0	0	0	0	4	0	0
1672	0	0	0	0	0	0	0	0	4	0	0
1673	0	0	0	0	0	0	0	0	4	0	0
1674	0	0	0	0	0	0	0	0	12	0	0
1675	2	0	0	0	0	0	0	0	12	0	0
1676	2	0	0	0	0	0	0	0	12	0	0
1677	2	0	0	0	0	0	0	0	12	0	0
1678	2	0	0	0	2	0	0	0	12	0	0
1679	2	0	0	0	2	0	0	0	12	0	0
1680	2	0	0	0	2	0	0	0	12	0	0
1681	2	0	0	0	2	0	0	0	12	0	0
1682	2	0	0	0	2	0	0	0	12	0	0
1683	2	0	1	0	2	0	0	0	12	0	0
1684	2	0	1	0	2	0	0	0	12	0	0
1685	2	0	1	0	2	0	0	0	12	0	0
1686	2	0	1	0	2	0	0	0	12	0	0
1687	2	0	1	0	2	0	0	0	12	0	0
1688	0	0	8	0	2	0	0	0	12	0	0
1689	0	0	8	0	2	0	0	2	12	0	0
1690	0	0	8	0	2	0	0	2	12	0	0
1691	0	0	8	0	2	0	0	2	12	0	0
1692	0	0	8	0	2	0	0	2	12	0	0
1693	0	0	8	0	0	0	0	2	12	0	0
1694	0	0	8	0	0	0	0	2	0	0	0
1695	0	0	8	0	0	0	0	2	0	0	0
1696	0	0	8	0	0	0	0	2	0	0	0
1697	0	0	8	0	0	0	0	2	0	0	0
1698	0	0	8	0	0	0	0	2	0	0	0
1699	0	0	8	0	0	0	0	69	0	0	0
1700	0	0	1	0	0	0	0	69	0	0	0
1701	0	0	0	0	0	0	0	67	0	0	0
1702	0	0	0	0	0	0	0	67	0	0	0
1703	0	0	0	0	0	0	0	67	0	0	0
1704	0	0	0	0	0	0	0	67	0	0	0
1705	0	0	0	0	0	0	0	67	0	0	0
1706	0	0	0	0	0	0	0	67	0	0	0
1707	0	0	0	0	0	0	0	67	0	0	0
1708	0	0	0	0	0	0	0	67	0	0	0
1709	0	0	0	0	0	0	0	67	0	0	0
1710	0	0	0	0	0	0	0	67	0	0	0
1711	0	0	0	0	0	0	0	67	0	0	0
1712	2	0	0	0	0	0	0	67	0	0	2
1713	2	0	0	0	0	0	0	67	0	0	2
1714	2	0	0	0	0	0	0	67	0	0	2
1715	2	0	0	0	0	0	0	67	0	0	2
1716	2	0	0	0	0	0	0	67	0	0	2
1717	2	0	0	0	0	0	0	67	0	0	2
1718	2	0	0	0	0	0	0	67	0	0	2
1719	2	0	0	0	0	0	0	0	0	0	2
1720	2	0	0	0	0	0	0	0	0	0	2
1721	2	0	0	0	0	0	0	0	0	0	2
1722	2	0	0	0	0	0	0	0	0	0	2
1723	2	0	0	17	0	0	0	0	0	0	2
1724	2	0	0	17	0	0	0	0	3	0	2
1725	2	0	0	17	0	0	0	0	3	0	2
1726	2	0	0	17	0	0	0	0	3	0	2
1727	0	0	0	17	0	0	0	0	3	0	2
1728	0	0	0	17	0	0	0	0	3	0	0
1729	0	0	0	17	0	0	0	0	3	0	0
1730	0	0	0	17	0	0	0	0	3	0	0
1731	0	0	0	17	0	0	0	0	3	0	0
1732	3	0	2	19	0	0	0	0	3	0	0
1733	3	0	2	19	0	0	0	0	3	0	0
1734	3	0	2	19	0	0	0	0	3	2	0
1735	3	0	2	25	1	0	0	7	3	2	0
1736	3	0	2	27	1	0	0	7	3	2	0
1737	3	0	2	27	2	0	0	7	3	2	0
1738	3	0	3	27	4	0	0	7	3	2	0
1739	3	0	3	27	4	0	0	7	6	6	0
1740	3	0	3	29	4	0	0	19	16	6	0
1741	3	2	5	34	17	0	2	21	26	6	0
1742	3	2	5	34	17	0	2	21	89	6	0
1743	3	2	8	34	17	0	2	21	89	6	0
1744	2	2	21	34	17	0	2	21	90	6	0
1745	2	2	21	35	17	0	2	21	90	6	0
1746	2	2	21	35	17	0	2	21	90	6	0
1747	2	2	20	35	17	0	2	21	90	9	0
1748	2	2	20	35	17	0	2	21	90	9	0
1749	2	2	20	33	17	0	2	21	90	9	0
1750	2	2	20	33	17	0	2	21	90	9	0
1751	2	2	20	33	33	2	2	21	90	9	0
1752	2	2	20	33	33	2	2	21	90	5	0
1753	2	0	17	27	22	2	0	19	80	5	0
1754	2	0	17	27	19	2	0	17	12	5	0
1755	2	0	17	25	19	2	0	7	2	5	0
1756	2	0	8	25	19	2	0	7	2	5	0
1757	2	0	8	11	19	2	0	14	2	9	0
1758	9	0	5	18	19	2	0	14	2	10	0
1759	9	0	1	12	19	2	0	14	2	10	0
1760	9	0	1	11	19	2	0	14	2	10	0
1761	9	0	1	11	19	6	0	14	2	10	0
1762	9	0	0	11	19	6	0	14	2	10	0
1763	9	0	0	11	17	4	0	7	2	10	0
1764	7	0	0	9	16	4	0	7	2	10	0
1765	7	0	0	9	16	6	0	7	2	10	0
1766	7	0	0	9	16	11	0	7	4	10	1
1767	7	0	0	9	0	11	0	7	4	10	1
1768	7	0	0	9	0	11	0	7	4	10	1
1769	7	0	0	9	0	11	0	7	4	10	11
1770	0	0	0	2	0	11	0	7	4	7	11
1771	0	0	0	2	0	11	0	7	2	7	11
1772	0	0	0	2	0	11	0	7	2	7	11
1773	0	0	0	2	0	11	0	7	2	7	11
1774	0	0	0	2	2	11	0	7	2	7	11
1775	0	0	0	2	2	11	0	7	2	7	11
1776	0	0	0	2	2	11	0	7	2	7	11
1777	0	0	0	0	2	5	0	7	2	4	11
1778	0	0	0	0	2	0	0	7	0	4	10
1779	0	0	0	0	2	0	0	7	0	4	10
1780	0	0	0	0	2	0	0	7	0	0	10
1781	0	0	0	0	2	0	0	0	2	0	0
1782	0	0	0	0	2	0	0	0	2	0	0
1783	0	0	0	0	2	0	0	0	2	0	0
1784	0	0	0	0	2	0	0	0	2	0	0
1785	0	0	0	0	2	0	0	0	2	0	0
1786	0	0	0	0	2	0	0	0	2	0	0
1787	0	0	0	0	2	0	0	0	2	0	0
1788	0	0	0	0	2	0	0	0	2	0	0
1789	0	0	0	0	2	0	0	0	2	0	0
1790	0	0	0	0	2	0	0	0	2	0	0
1791	0	0	0	0	2	0	0	0	2	0	0
1792	0	0	0	0	0	0	0	0	2	0	0
1793	0	0	0	0	0	0	0	0	2	0	0
1794	0	0	0	0	0	0	0	0	2	0	0
1795	0	0	0	0	0	0	0	0	2	0	0
1796	0	0	0	0	0	0	0	0	0	0	0
1797	0	0	0	0	0	0	0	0	0	0	0
1798	0	0	0	0	0	0	0	0	0	0	0
1799	0	0	0	0	0	0	0	0	0	0	0
1800	0	0	0	0	0	0	0	0	0	0	0
1801	0	0	0	0	0	0	0	0	0	0	0
1802	0	0	0	0	0	0	0	0	0	0	0
1803	0	0	0	0	0	0	0	0	0	0	0
1804	0	0	2	0	0	0	0	0	0	0	0
1805	0	0	2	0	0	0	0	0	0	0	0
1806	0	0	2	0	0	0	0	0	0	0	0
1807	0	0	2	0	0	0	0	0	0	0	0
1808	0	0	2	0	0	0	0	0	0	0	0
1809	0	0	2	0	0	0	0	0	0	0	0
1810	0	0	2	0	0	0	0	0	0	0	0
1811	0	0	2	0	0	0	0	0	0	0	0
1812	0	0	2	0	0	0	0	0	0	0	0
1813	0	0	2	0	0	0	0	0	0	0	0
1814	0	0	2	0	0	0	0	0	0	0	0
1815	0	0	2	0	0	0	0	0	0	3	0
1816	9	0	0	0	0	0	0	7	0	3	0
1817	11	0	0	0	0	0	0	7	0	3	0
1818	11	0	0	0	0	0	0	7	0	3	0
1819	11	0	0	0	0	0	0	15	0	3	0
1820	11	0	0	0	0	0	0	15	0	3	0
1821	11	0	0	0	0	0	0	15	0	3	0
1822	11	0	0	0	0	0	0	15	0	3	0
1823	11	0	0	0	0	0	0	15	0	3	0
1824	11	0	0	0	0	0	0	15	2	3	0
1825	11	0	0	0	0	0	0	15	2	3	0
1826	11	0	0	0	0	0	0	15	2	3	0
1827	11	0	0	0	0	0	0	15	2	0	0
1828	2	0	0	0	0	0	0	8	2	0	0
1829	0	0	0	0	0	0	0	8	2	0	0
1830	0	0	0	0	0	0	0	8	2	0	0
1831	0	0	0	0	0	0	0	0	2	0	0
1832	0	0	0	0	0	0	0	0	2	0	0
1833	0	0	0	0	0	0	0	0	2	0	0
1834	0	0	0	0	0	0	0	0	2	0	0
1835	0	0	0	0	0	0	0	0	2	0	0
1836	0	0	0	0	0	0	0	0	2	0	0
1837	0	0	0	0	0	0	0	0	2	0	0
1838	0	0	0	0	0	0	0	0	2	0	0
1839	0	0	0	0	0	0	0	0	0	0	0
1840	0	0	0	0	0	0	0	0	0	0	0
1841	0	0	0	0	0	0	0	0	0	0	0
1842	0	0	0	0	0	0	0	0	0	0	0
1843	0	0	0	0	0	0	0	0	0	0	0
1844	0	0	0	0	0	0	0	0	0	0	0
1845	0	0	2	0	0	0	0	0	0	0	0
1846	0	0	2	0	0	0	0	0	0	0	0
1847	0	0	2	0	0	0	0	0	0	2	0
1848	0	0	2	0	0	0	0	0	0	2	0
1849	0	0	2	0	0	0	0	0	0	2	0
1850	0	0	2	0	0	0	0	0	2	2	0
1851	0	0	2	0	0	0	0	0	2	2	0
1852	0	0	2	0	0	0	0	0	4	2	0
1853	0	0	2	0	0	0	0	0	4	11	0
1854	0	0	2	0	0	10	0	0	4	11	0
1855	0	0	2	0	0	10	0	0	4	11	0
1856	0	0	2	0	0	10	0	0	4	11	0
1857	0	0	0	0	0	10	0	0	4	11	0
1858	0	0	0	0	0	10	0	0	4	11	0
1859	0	0	0	0	0	10	0	0	4	11	0
1860	0	0	0	0	0	10	0	0	4	11	0
1861	0	0	0	0	0	10	0	0	4	11	0
1862	0	0	0	0	0	10	0	0	2	11	0
1863	0	0	1	0	0	10	0	0	2	11	0
1864	0	0	1	0	0	10	0	0	0	11	0
1865	0	0	1	0	0	10	0	0	0	2	0
1866	0	0	1	0	0	0	0	0	0	2	2
1867	0	0	1	0	0	0	0	0	0	4	2
1868	0	0	1	0	0	0	0	0	0	4	2
1869	0	0	1	0	0	0	0	4	0	4	2
1870	0	0	1	0	0	4	0	7	0	5	4
1871	0	0	1	0	1	4	0	7	13	7	4
1872	0	1	1	2	3	4	1	7	13	151	4
1873	0	1	1	2	3	4	1	7	13	151	6
1874	0	1	1	2	3	5	1	7	13	151	6
1875	0	1	1	2	4	5	1	7	13	149	10
1876	0	3	1	2	4	5	3	7	13	149	12
1877	176	3	2	3	54	5	3	7	13	155	14
1878	176	3	2	3	54	5	3	7	13	155	14
1879	176	3	2	3	54	5	3	7	13	160	14
1880	176	3	2	3	54	5	3	7	13	162	14
1881	176	3	1	3	54	5	3	3	13	164	12
1882	176	3	3	3	54	3	3	2	13	164	12
1883	176	32	16	3	53	3	32	2	13	173	12
1884	180	32	86	7	51	3	32	2	13	178	14
1885	195	42	91	15	51	3	42	7	15	183	23
1886	195	54	181	46	53	3	54	595	15	226	36
1887	197	57	364	221	131	3	57	595	15	431	37
1888	197	57	365	235	159	3	57	720	15	443	37
1889	199	76	395	273	161	3	76	726	3	443	41
1890	199	77	401	273	163	1	77	725	5	444	41
1891	993	86	401	290	1050	1	86	727	5	443	47
1892	993	88	401	308	1050	1	88	727	5	443	48
1893	1167	88	401	308	1050	1	88	733	4	442	44
1894	1167	88	401	310	1050	1	88	733	4	440	44
1895	1167	88	401	310	1050	1	88	733	4	436	44
1896	1167	88	401	310	1050	1	88	733	4	433	46
1897	1167	86	401	309	1050	1	86	731	4	427	46
1898	1167	53	315	290	1050	1	53	315	4	419	44
1899	1167	51	242	306	1048	0	51	309	4	409	42
1900	986	48	234	264	1048	0	48	306	2	252	36
1901	978	37	233	255	1046	2	37	167	2	213	39
1902	978	30	239	215	1038	2	30	167	0	203	39
1903	977	21	241	191	148	2	21	163	0	192	27
1904	973	9	243	171	148	2	9	163	0	188	27
1905	975	9	241	171	152	2	9	163	2	190	25
1906	975	9	265	169	152	2	9	163	3	190	25
1907	975	9	265	168	177	2	9	163	4	190	25
1908	975	9	265	168	177	2	9	162	4	191	16
1909	975	9	266	168	179	22	9	160	4	191	13
1910	972	9	266	168	179	22	9	160	4	191	11
1911	9	9	239	163	109	22	9	160	4	191	11
1912	5	9	239	162	109	22	9	159	4	191	9
1913	5	9	239	43	109	23	9	157	4	191	8
1914	2	7	237	7	109	23	7	157	4	191	6
1915	2	7	239	3	109	24	7	157	4	185	5
1916	2	7	230	3	31	24	7	157	4	185	5
1917	2	7	228	7	35	24	7	157	4	185	5
1918	2	7	222	7	177	40	7	157	4	185	5
1919	0	7	220	7	154	40	7	142	4	189	5
1920	0	7	220	7	154	40	7	130	4	188	5
1921	0	7	200	8	154	40	7	6	5	188	5
1922	0	7	200	8	154	38	7	6	8	188	5
1923	0	0	201	8	154	38	0	2	8	188	0
1924	0	0	205	8	154	38	0	0	8	188	0
1925	0	0	205	8	152	38	0	0	19	4	0
1926	0	0	205	6	152	38	0	0	17	4	0
1927	0	0	22	6	147	38	0	0	17	4	0
1928	0	0	19	6	147	38	0	0	17	4	0
1929	0	0	19	2	143	38	0	0	17	4	0
1930	0	0	16	3	143	38	0	73	17	7	0
1931	0	0	15	3	142	20	0	77	26	7	0
1932	0	0	14	3	142	20	0	296	25	7	0
1933	0	2	14	3	142	20	2	296	66	7	0
1934	0	2	14	3	142	23	2	303	66	7	4
1935	0	2	15	3	142	23	2	305	66	7	4
1936	0	2	11	3	142	25	2	305	66	7	4
1937	0	2	7	5	142	25	2	309	63	7	4
1938	-	-	-	-	-	25	-	-	-	-	-
1939	0	2	7	4	142	23	2	309	63	7	4
1940	0	2	10	4	142	23	2	309	63	7	6
1941	0	4	17	4	142	23	4	322	78	7	6
1942	0	4	17	6	142	24	4	357	79	24	6
1943	0	4	18	6	142	24	4	357	81	24	6
1944	0	4	31	11	142	24	4	480	94	24	6
1945	0	4	31	11	142	24	4	487	129	24	6
1946	0	4	31	11	142	22	4	491	148	24	6
1947	0	4	48	15	142	22	4	548	152	24	6
1948	0	4	53	15	142	22	4	577	157	24	6
1949	2	6	73	47	142	32	6	621	495	26	6
1950	2	7	76	64	142	32	7	641	577	26	6
1951	2	7	79	171	0	30	7	1091	617	26	6
1952	2	7	79	174	0	30	7	1191	621	26	8
1953	6	10	83	179	0	30	10	1195	620	22	8
1954	6	10	83	201	2	30	10	1203	619	22	8
1955	6	9	78	201	2	30	9	1209	619	22	6
1956	6	9	78	212	2	30	9	1242	597	22	6
1957	6	9	78	214	2	13	9	1145	596	22	6
1958	6	9	79	214	2	13	9	1163	542	22	6
1959	7	9	80	216	2	15	9	1156	540	19	6
1960	7	9	75	218	2	15	9	1154	523	2	6
1961	7	9	79	221	2	15	9	1146	455	2	4
1962	7	9	76	221	2	15	9	1087	453	2	6
1963	7	9	76	206	2	15	9	1074	449	2	6
1964	7	9	75	206	2	15	9	284	447	2	6
1965	3	6	75	204	2	15	6	261	363	15	6
1966	3	6	45	197	2	12	6	249	6	15	6
1967	3	5	44	179	2	12	5	200	4	15	6
1968	3	5	42	178	4	12	5	162	4	15	6
1969	1	3	38	168	3	2	3	81	4	15	4
1970	1	3	38	168	4	2	3	53	4	15	4
1971	1	3	17	165	4	0	3	43	4	15	4
1972	1	3	16	165	4	0	3	43	4	15	4
1973	1	3	13	161	4	0	3	21	4	15	4
1974	1	3	11	153	4	0	3	14	4	15	0
1975	1	3	11	124	4	0	3	11	4	15	0
1976	1	3	11	116	4	0	3	2	4	13	0
1977	1	0	11	116	4	0	0	0	4	0	0
1978	1	0	9	116	4	0	0	0	4	4	0
1979	0	0	6	113	4	0	0	0	4	4	0
1980	0	0	5	112	4	0	0	0	2	4	0
1981	0	0	5	110	1	0	0	0	2	4	0
1982	0	0	5	108	1	0	0	0	0	4	0
1983	0	0	0	106	0	0	0	0	0	4	0
1984	0	0	0	0	0	0	0	0	0	4	0
1985	0	0	0	0	0	0	0	0	0	4	0
1986	0	0	0	0	0	0	0	0	0	4	0
1987	0	0	10	0	0	0	0	0	1	9	0
1988	3	0	10	0	0	0	0	0	1	9	0
1989	3	0	10	0	0	0	0	0	1	9	1
1990	3	0	10	0	0	1	0	0	5	9	1
1991	3	2	10	0	0	1	2	0	5	9	1
1992	3	2	10	2	0	1	2	0	5	9	1
1993	3	2	10	2	0	1	2	0	7	9	1
1994	3	2	10	2	0	1	2	0	7	11	1
1995	3	2	10	2	2	1	2	0	7	11	1
1996	4	2	11	2	8	1	2	1	10	11	8
1997	4	2	18	5	8	2	2	1	10	14	8
1998	18	2	39	5	8	2	2	1	10	14	8
1999	18	2	29	5	8	2	2	1	10	14	8
[truncated: 5,467 more rows]
