# Supplementary material for: Assembly of infectious enteroviruses depends on multiple, conserved genomic RNA-coat protein contacts
Source: PLoS Pathog. 2020 Dec 28;16(12):e1009146. doi: 10.1371/journal.ppat.1009146 (PMC7793301; doi:10.1371/journal.ppat.1009146)
Supplement: S1 Data — (ZIP) [file ppat.1009146.s007.zip › S1_Data/EVE_aligned_histograms.csv]

position	MG571548	MH719217	AF123432	MG650158	AF123433	KC667561	DQ092792	LC150009	DQ092793	DQ092769	DQ092771	KM667941	KU172420	LC081216	NC_001859
1	-	-	-	-	-	-	-	-	-	-	-	-	-	48	-
2	-	-	-	-	-	-	-	-	-	-	-	-	-	48	-
3	-	-	-	-	-	-	-	-	-	-	-	-	-	240	-
4	-	-	-	-	-	-	-	-	-	-	-	-	-	591	-
5	-	-	-	-	-	-	-	-	-	-	-	-	-	2014	-
6	-	-	-	-	-	-	-	-	-	-	-	-	-	2065	-
7	-	-	-	-	-	-	-	-	-	-	-	-	-	2727	-
8	-	-	-	-	-	-	-	-	-	-	-	-	-	2739	-
9	-	-	-	-	-	-	-	-	-	-	-	-	-	2740	-
10	-	-	-	-	-	-	-	-	-	-	-	-	-	2742	-
11	-	-	-	-	-	-	-	-	-	-	-	0	0	2744	-
12	-	-	0	0	0	0	0	0	0	0	0	0	0	2744	0
13	-	-	0	0	0	0	0	0	0	0	0	0	0	2743	0
14	-	-	0	0	0	0	0	0	0	0	0	0	0	2743	0
15	-	-	0	0	0	0	0	0	0	0	0	0	0	2742	0
16	-	-	2	2	2	2	2	2	2	2	2	2	0	2391	2
17	-	-	2	2	2	2	2	2	2	2	2	2	0	2285	2
18	-	-	2	2	2	2	2	2	2	2	2	2	0	926	2
19	-	-	2	2	2	2	2	2	2	2	2	2	2	918	2
20	-	-	2	2	2	2	2	2	2	2	2	2	2	892	2
21	-	-	2	2	2	2	2	2	2	2	2	2	2	674	2
22	-	-	2	2	2	2	2	2	2	2	2	2	10	671	2
23	-	-	2	2	2	2	2	2	2	2	2	2	10	671	2
24	-	-	2	2	2	2	2	2	2	2	2	2	10	671	2
25	-	0	2	2	2	4	2	2	2	2	2	2	10	671	2
26	-	0	2	2	2	4	2	2	2	2	2	2	10	671	2
27	-	0	2	2	2	4	2	2	2	2	2	2	10	671	2
28	-	0	0	0	0	2	0	0	0	0	0	0	10	669	0
29	-	0	0	0	0	2	0	0	0	0	0	0	10	664	0
30	-	0	0	0	0	2	0	0	0	0	0	0	10	664	0
31	-	0	0	0	0	2	0	0	0	0	0	0	8	12	0
32	-	0	0	0	0	2	0	0	0	0	0	0	8	9	0
33	-	0	0	0	0	2	0	0	0	0	0	0	8	7	0
34	-	0	0	0	0	-	0	0	0	0	0	0	0	2	0
35	-	0	0	0	0	2	0	0	0	0	0	0	0	2	0
36	-	0	0	0	0	2	0	0	0	0	0	0	0	0	0
37	-	0	0	0	0	2	0	0	0	0	0	0	0	0	0
38	-	0	0	0	0	2	0	0	0	0	0	0	0	0	0
39	-	0	0	0	0	2	0	0	0	0	0	0	0	0	0
40	-	0	0	0	0	2	0	0	0	0	0	0	0	0	0
41	-	0	0	0	0	2	0	0	0	0	0	0	0	0	0
42	-	0	0	0	0	2	0	0	0	0	0	0	0	0	0
43	-	0	0	0	0	2	0	0	0	0	0	0	0	0	0
44	-	0	0	0	0	2	0	0	0	0	0	0	0	0	0
45	-	0	0	0	0	2	0	0	0	0	0	0	0	0	0
46	-	0	0	0	0	2	0	0	0	0	0	0	0	0	0
47	-	0	0	0	0	0	0	0	0	0	0	0	0	0	0
48	-	0	0	0	0	0	0	0	0	0	0	0	0	0	0
49	-	0	0	0	0	0	0	0	0	0	0	0	0	0	0
50	-	0	0	0	0	0	0	0	0	0	0	0	0	0	0
51	-	0	0	0	0	0	0	0	0	0	0	0	0	0	0
52	-	0	0	0	0	0	0	0	0	0	0	0	0	0	0
53	-	0	0	0	0	0	0	0	0	0	0	0	0	0	0
54	0	0	0	0	0	0	0	0	0	0	0	0	0	0	0
55	0	0	0	0	0	0	0	0	0	0	0	0	0	0	0
56	0	0	0	0	0	0	0	0	0	0	0	0	0	0	0
57	0	0	0	0	0	0	0	0	0	0	0	0	0	0	0
58	0	0	0	0	0	0	0	0	0	0	0	0	0	0	0
59	0	0	0	0	0	0	0	0	0	0	0	0	0	0	0
60	0	0	0	0	0	0	0	0	0	0	0	0	0	0	0
61	0	0	0	0	0	0	0	0	0	0	0	0	0	0	0
62	0	0	0	0	0	0	0	0	0	0	0	0	0	0	0
63	0	0	0	0	0	0	0	0	0	0	0	0	0	0	0
64	0	0	0	0	0	0	0	0	0	0	0	0	0	0	0
65	0	0	0	0	0	0	0	0	0	0	0	0	0	0	0
66	0	0	0	0	0	0	0	0	0	0	0	0	0	0	0
67	0	0	0	0	0	0	0	0	0	0	0	0	0	0	0
68	0	0	0	0	0	2	0	0	0	0	0	0	0	0	8
69	0	0	0	0	0	2	0	0	0	0	0	0	0	0	8
70	0	0	0	0	0	2	0	0	0	0	0	0	0	0	8
71	0	0	0	0	0	2	0	0	0	0	0	0	0	0	8
72	0	0	0	0	0	2	0	0	0	0	0	0	0	0	8
73	0	0	0	0	0	2	0	0	0	0	0	0	0	0	8
74	-	-	0	0	0	2	0	0	0	0	0	-	-	-	-
75	0	0	-	0	0	2	0	0	0	0	0	0	0	0	8
76	0	0	0	0	0	2	0	0	0	0	0	0	0	0	8
77	0	0	0	0	0	2	0	0	0	0	0	0	0	0	8
78	0	0	0	0	0	2	0	0	0	0	0	0	0	0	8
79	0	0	0	0	0	2	0	0	0	0	0	0	0	0	8
80	0	0	0	0	0	0	0	0	0	0	0	0	0	0	8
81	0	0	0	0	0	0	0	0	0	0	0	0	0	0	0
82	0	0	0	0	0	0	0	0	0	0	0	0	0	0	0
83	0	0	0	0	0	0	0	0	0	0	0	0	-	0	0
84	0	0	0	0	0	0	0	0	0	0	0	0	0	0	0
85	0	0	0	0	0	0	0	0	0	0	0	0	0	0	0
86	0	0	0	0	0	0	0	0	0	0	0	0	0	0	0
87	0	0	0	0	0	0	0	0	0	0	0	0	0	0	0
88	0	0	0	0	0	0	0	0	0	0	0	0	0	0	0
89	0	0	0	0	0	0	0	0	0	0	0	0	0	0	0
90	0	0	0	0	0	0	0	0	0	0	0	0	0	0	0
91	0	0	0	0	0	0	0	0	0	0	0	0	0	0	0
92	0	0	0	0	0	0	0	0	0	0	0	0	0	0	0
93	0	0	0	0	0	0	0	0	0	0	0	0	0	0	0
94	0	0	0	0	0	0	0	0	0	0	0	0	0	0	0
95	0	0	0	0	0	0	0	0	0	0	0	0	0	0	0
96	0	0	0	0	0	0	0	0	0	0	0	0	0	0	0
97	0	0	0	0	0	0	0	0	0	0	0	0	0	0	0
98	0	0	0	0	0	0	0	0	0	0	0	0	0	0	0
99	0	0	0	0	0	0	0	0	0	0	0	0	0	0	0
100	0	0	0	0	0	0	0	0	0	0	0	0	0	0	0
101	0	0	0	0	0	0	0	0	0	0	0	0	0	0	0
102	0	0	0	0	0	0	0	0	0	0	0	0	0	0	0
103	0	0	0	0	0	0	-	0	0	0	0	0	0	0	0
104	0	0	0	0	0	0	0	0	0	0	0	0	0	-	0
105	0	0	0	0	0	2	0	0	0	0	0	0	0	0	0
106	0	0	0	0	2	-	2	0	2	0	0	2	-	0	-
107	-	-	-	-	-	-	-	-	-	0	0	-	-	-	-
108	2	0	2	0	4	4	4	0	4	2	0	4	0	2	0
109	2	4	2	4	4	4	4	4	4	2	4	4	4	2	4
110	2	4	2	4	4	4	4	4	4	2	4	4	4	2	4
111	2	4	2	4	4	4	4	4	4	2	4	4	4	2	4
112	2	4	2	4	4	4	4	4	4	2	4	4	4	2	4
113	2	4	2	4	4	4	4	4	4	2	6	4	6	2	4
114	2	18	2	4	4	4	4	4	4	2	6	6	8	4	4
115	2	18	2	4	4	4	4	4	4	2	6	6	8	4	4
116	2	18	2	4	4	4	4	4	4	2	6	6	8	4	4
117	2	18	2	4	4	4	4	4	4	2	6	6	8	4	4
118	2	18	2	4	4	4	4	4	4	2	6	6	8	4	4
119	2	18	2	4	4	4	4	4	4	2	6	6	8	4	4
120	0	18	0	4	2	2	2	4	2	0	6	4	8	2	4
121	0	18	0	4	2	2	2	4	2	0	6	4	8	2	4
122	0	14	0	0	2	2	2	0	2	0	2	4	4	2	0
123	0	14	0	0	2	2	2	0	2	0	2	4	4	2	0
124	0	14	0	0	2	2	2	0	2	0	2	4	4	2	0
125	0	14	0	0	2	2	2	0	2	0	0	4	2	2	0
126	0	14	0	0	2	2	2	0	2	0	0	4	2	2	0
127	0	14	0	0	2	2	2	0	2	0	0	4	2	2	0
128	0	14	0	0	2	2	2	0	2	0	0	4	2	2	0
129	0	14	0	0	2	2	2	0	2	0	1	4	2	2	0
130	12	14	13	3	5	5	5	3	5	3	2	5	14	14	3
131	142	14	13	6	8	8	8	3	8	6	790	135	144	144	6
132	235	14	13	10	12	12	12	7	12	10	795	146	237	237	10
133	666	44	43	40	42	42	42	37	42	40	1315	156	668	668	40
134	667	46	45	42	44	44	44	39	44	42	1316	160	669	669	42
135	667	46	45	42	44	44	44	39	44	42	1316	160	669	669	42
136	667	46	45	42	44	44	44	39	44	42	1316	160	669	669	42
137	667	46	45	42	44	44	44	39	44	42	1316	160	669	669	42
138	667	46	45	42	44	44	44	39	44	42	1316	158	667	667	42
139	667	46	45	42	44	44	44	39	44	42	1316	158	667	667	42
140	667	46	45	42	44	44	44	39	44	42	1316	158	667	667	42
141	667	46	45	42	44	44	44	39	44	42	1316	158	667	667	42
142	667	46	32	41	43	43	43	38	43	41	1316	158	667	667	41
143	537	46	32	41	43	43	43	38	43	41	530	32	537	537	41
144	537	46	32	38	40	40	40	34	40	38	528	20	537	537	38
145	15	16	2	6	8	8	8	2	8	6	5	10	15	15	6
146	0	2	2	3	3	3	3	0	3	3	0	1	0	0	3
147	0	2	2	2	2	2	2	0	2	2	0	1	0	0	2
148	0	2	2	2	2	2	2	0	2	2	0	1	0	0	2
149	0	0	0	0	0	0	0	0	0	0	0	1	0	0	0
150	0	0	0	0	0	0	0	0	0	0	0	1	0	0	0
151	0	0	0	0	0	0	0	0	0	0	0	1	0	0	0
152	0	0	0	0	0	0	0	0	0	0	0	1	0	0	0
153	0	0	0	0	0	0	0	0	0	0	0	1	0	0	0
154	0	0	0	0	0	0	0	0	0	0	0	1	0	0	0
155	0	0	0	0	0	0	0	0	0	0	0	1	0	0	0
156	0	0	0	0	0	0	0	0	0	0	0	0	0	0	0
157	0	0	0	0	0	0	0	0	0	0	0	0	0	0	0
158	0	0	0	0	0	0	0	0	0	0	0	0	0	0	0
159	0	0	0	0	0	0	0	0	0	0	0	0	1	0	0
160	0	0	0	0	0	0	0	0	0	0	0	0	1	0	0
161	0	0	0	0	0	0	0	0	0	0	0	0	1	0	0
162	0	0	0	0	0	0	0	0	0	0	0	0	1	0	0
163	0	0	0	0	0	0	0	0	0	0	0	0	1	0	0
164	3	-	-	-	-	-	-	-	-	-	0	0	1	0	-
165	3	0	0	0	0	0	0	0	0	0	0	0	1	0	0
166	3	0	0	0	0	0	0	0	0	0	0	0	1	0	0
167	3	0	0	0	0	0	0	0	0	0	0	0	1	0	0
168	3	0	0	0	0	0	0	0	0	0	0	0	1	0	0
169	3	0	0	0	0	0	0	0	0	0	0	0	1	0	0
170	3	0	0	0	0	0	0	0	0	0	0	0	1	0	0
171	3	0	0	0	0	0	0	0	0	0	0	0	0	0	0
172	3	0	0	2	2	0	2	0	0	2	0	0	4	4	0
173	3	0	0	2	2	0	2	0	0	2	0	4	6	4	0
174	3	0	0	2	2	0	2	0	0	2	0	4	8	4	0
175	3	0	0	2	2	0	2	0	0	2	0	4	8	4	0
176	3	0	0	2	2	0	2	0	0	2	0	4	8	4	0
177	3	0	0	2	2	0	2	0	0	2	0	4	13	4	0
178	3	0	0	4	4	0	2	0	0	2	0	4	13	4	2
179	0	0	0	4	4	0	2	0	0	2	0	4	13	4	2
180	0	0	0	4	4	0	2	0	0	2	0	4	15	4	2
181	0	0	0	4	4	0	2	0	0	2	2	4	16	4	2
182	0	0	0	4	4	0	2	0	0	2	2	4	16	4	2
183	0	0	0	4	4	0	2	0	0	2	2	4	16	4	2
184	0	0	0	2	2	0	0	0	0	0	2	4	12	0	2
185	0	0	0	2	2	0	0	0	0	0	2	4	12	0	2
186	0	0	0	2	2	0	0	0	0	0	2	4	10	0	2
187	0	0	0	2	2	0	0	0	0	0	2	4	10	-	2
188	0	0	0	2	2	0	0	0	0	0	2	4	8	0	2
189	0	0	0	2	2	0	0	0	0	0	2	4	8	0	2
190	0	0	0	2	2	0	0	9	0	0	2	4	3	0	2
191	0	0	0	2	2	0	0	9	0	0	2	4	3	0	2
192	0	0	2	2	2	0	0	9	0	0	2	4	3	0	2
193	0	0	2	0	0	0	0	9	0	0	0	4	3	0	0
194	0	0	2	0	0	0	0	9	0	0	0	4	2	0	0
195	0	0	2	0	0	0	0	9	0	0	0	4	0	0	0
196	0	0	2	0	0	0	0	9	0	0	0	4	0	0	0
197	0	7	2	0	0	0	0	9	0	0	0	4	0	0	2
198	0	8	2	4	4	4	1	13	4	4	0	4	0	0	6
199	1	8	2	5	5	4	3	14	5	5	0	4	0	2	6
200	1	8	2	5	5	4	7	14	5	5	2	4	2	2	6
201	16	8	2	5	5	4	7	14	5	5	2	18	14	14	6
202	16	8	2	5	5	16	7	14	5	5	2	18	14	14	6
203	23	8	2	6	6	16	8	15	6	6	3	25	21	21	7
204	25	8	2	7	7	16	9	16	7	15	3	25	21	21	16
205	25	8	2	7	7	16	9	16	7	15	3	25	23	23	16
206	25	8	2	7	7	16	9	16	7	15	3	25	23	23	16
207	25	8	0	7	7	16	9	16	7	15	3	25	23	23	16
208	25	8	0	7	7	16	9	16	7	15	3	25	23	23	16
209	25	1	0	7	7	16	9	16	7	15	3	25	23	23	16
210	25	0	0	7	7	12	9	16	7	15	3	25	23	23	14
211	25	0	0	6	6	12	7	15	6	14	3	25	23	23	14
212	25	0	0	6	6	12	7	15	6	14	3	21	23	23	14
213	23	0	0	2	2	12	2	11	2	10	1	7	9	9	10
214	22	0	0	2	2	0	2	11	2	10	1	7	9	9	10
215	15	0	0	1	1	0	1	10	1	9	0	7	9	9	9
216	0	0	0	0	0	0	0	1	0	8	0	0	2	2	8
217	0	0	0	0	0	0	0	0	0	8	0	0	2	0	8
218	0	0	0	0	0	0	0	0	0	8	0	0	0	0	8
219	0	0	0	0	0	0	0	0	0	0	0	0	0	0	0
220	-	-	-	-	0	-	-	-	-	-	0	-	-	-	-
221	-	-	-	-	0	-	-	-	-	-	0	-	-	-	-
222	-	-	-	-	0	-	-	-	-	-	0	-	-	-	-
223	-	0	-	0	0	-	0	0	0	-	0	-	-	-	-
224	-	0	0	0	0	-	0	0	0	0	0	0	-	0	0
225	0	0	-	-	-	0	-	-	-	-	-	0	0	0	0
226	0	0	-	-	-	0	-	-	-	-	-	-	0	0	0
227	0	0	0	0	0	0	0	0	0	0	0	0	0	0	0
228	0	0	0	0	0	0	0	0	0	0	0	0	0	0	0
229	0	0	0	0	0	0	0	0	0	0	0	0	0	0	0
230	0	0	0	0	0	2	0	0	0	0	0	1	0	0	1
231	2	2	0	11	0	2	2	2	2	2	2	3	0	2	3
232	2	2	0	12	0	6	2	3	2	2	73	4	0	2	3
233	11	2	0	12	0	6	2	3	2	2	73	4	0	2	4
234	11	2	0	12	0	6	2	5	2	2	73	4	0	2	4
235	11	2	0	14	0	6	2	5	2	2	73	4	0	2	4
236	725	2	0	22	0	6	44	5	44	232	73	4	0	8	4
237	746	2	0	28	0	7	44	7	44	232	73	4	0	13	4
238	751	4	0	28	0	7	46	9	46	232	74	4	0	14	4
239	752	4	0	49	13	7	46	9	46	232	74	4	1	1020	4
240	752	4	0	49	13	7	46	9	46	232	74	4	1	1020	4
241	752	4	0	49	13	7	46	9	46	232	74	4	1	1020	4
242	752	4	0	49	13	7	46	9	46	232	74	4	1	1022	4
243	750	2	0	47	13	7	44	7	44	230	74	2	1	1021	4
244	750	2	0	46	13	7	44	7	44	230	73	2	1	1021	4
245	750	2	-	-	-	-	-	-	-	-	73	3	1	1021	-
246	750	2	-	-	-	7	44	-	44	230	73	3	1	1021	3
247	750	2	0	46	13	7	44	6	44	230	71	3	1	1021	3
248	750	2	0	46	13	7	44	4	44	230	71	3	1	1021	3
249	745	2	0	46	13	7	2	4	2	0	71	3	1	1021	3
250	745	0	0	36	13	7	2	4	2	0	71	3	1	1019	3
251	24	0	0	28	13	6	2	4	2	0	71	3	0	1013	3
252	6	0	0	28	13	6	2	2	2	0	71	3	0	1013	3
253	6	0	0	9	0	6	2	2	2	0	71	3	0	1012	3
254	2	0	0	9	0	6	2	2	2	0	68	2	0	5	3
255	0	0	0	0	0	2	0	2	0	0	1	2	0	2	3
256	0	0	0	0	0	2	0	2	0	0	1	2	0	2	3
257	0	0	0	0	0	2	5	2	5	0	1	0	0	0	3
258	0	0	0	2	0	2	5	4	5	0	1	0	2	0	3
259	0	0	0	2	0	0	5	2	5	0	1	0	2	0	0
260	0	0	0	2	0	0	5	2	5	0	1	0	3	0	0
261	-	2	-	-	-	-	-	-	-	-	-	-	-	-	-
262	-	100	-	-	-	-	-	-	-	-	-	-	-	-	-
263	0	106	0	2	2	5	6	2	6	1	4	97	3	0	1
264	2	108	1	2	6	7	32	11	32	27	6	97	3	2	27
265	2	108	1	2	6	7	34	13	34	27	6	97	3	4	27
266	2	108	1	2	6	7	34	13	34	29	6	97	3	4	29
267	2	110	1	2	6	7	34	13	34	29	6	97	3	4	29
268	2	110	1	2	6	7	34	13	34	31	6	97	3	4	31
269	2	110	1	2	6	7	34	13	34	31	6	97	3	4	31
270	2	110	1	2	6	7	34	13	34	31	6	97	3	4	31
271	2	110	1	2	6	7	34	13	34	31	6	97	3	4	31
272	2	114	1	2	6	7	34	13	34	31	6	97	1	4	31
273	2	114	1	2	6	7	34	13	34	31	6	97	1	4	33
274	2	16	1	2	6	7	34	15	34	31	6	97	1	4	33
275	2	10	1	2	6	7	33	15	33	30	6	0	1	4	32
276	0	8	1	0	4	5	33	4	33	4	4	0	1	2	6
277	0	8	0	0	4	5	0	4	0	4	4	0	0	2	6
278	0	8	0	0	4	5	0	4	0	4	0	0	0	2	6
279	0	8	0	0	4	5	0	4	0	2	0	0	0	2	4
280	0	8	0	0	4	5	0	2	0	0	0	0	4	2	2
281	0	8	0	0	4	5	0	2	0	0	0	0	4	2	2
282	0	10	0	0	4	5	0	2	0	0	0	0	4	2	7
283	0	10	0	0	4	5	0	2	0	0	0	0	4	2	7
284	0	10	0	0	4	5	0	2	0	0	0	0	4	2	7
285	0	10	0	0	4	5	0	2	0	0	0	0	4	2	7
286	0	10	0	0	4	5	0	2	0	0	0	0	4	2	7
287	0	10	0	0	4	6	0	2	0	0	0	0	4	2	7
288	0	10	0	0	4	6	0	29	0	0	0	0	4	2	7
289	0	10	0	0	4	6	0	29	0	0	0	0	4	0	7
290	0	8	0	0	3	6	0	29	0	0	0	0	4	0	7
291	0	8	0	0	3	6	0	29	0	0	0	0	4	0	7
292	0	8	0	0	3	6	0	29	0	0	0	0	4	0	7
293	0	8	0	0	3	1	0	29	0	0	0	0	4	0	7
294	0	6	0	0	1	1	0	29	0	0	0	0	4	0	2
295	0	6	0	0	1	1	0	29	0	0	0	0	0	0	2
296	0	6	0	0	1	1	0	29	0	0	0	0	0	0	2
297	0	6	0	0	1	1	0	29	0	0	0	0	0	0	2
298	0	6	0	0	1	1	0	29	0	0	0	0	0	0	2
299	0	0	0	0	0	0	0	27	0	0	0	0	0	0	0
300	0	0	0	0	0	0	0	27	0	0	0	0	0	0	0
301	0	0	0	0	0	0	0	27	0	0	0	0	0	0	0
302	0	0	0	0	0	0	0	27	0	0	0	0	0	0	0
303	0	0	0	0	0	0	0	0	0	0	0	0	0	0	0
304	0	0	0	0	0	0	0	0	0	0	0	0	0	0	0
305	0	0	0	0	0	0	0	0	0	0	0	0	0	0	0
306	0	0	0	0	0	0	0	0	0	0	0	0	0	0	0
307	0	0	0	0	0	0	0	0	0	0	0	0	0	0	0
308	0	0	0	0	0	0	0	0	0	0	0	0	0	0	0
309	0	0	0	0	0	0	0	0	0	0	0	0	0	0	0
310	0	0	0	0	0	0	0	0	0	0	0	0	0	0	0
311	0	0	0	0	0	0	0	0	0	0	0	0	0	0	0
312	0	0	0	0	0	0	0	0	0	0	0	0	0	0	0
313	0	0	0	0	0	0	0	0	0	0	0	2	0	0	0
314	0	0	0	0	0	0	0	4	0	0	0	2	0	0	4
315	0	0	0	0	0	0	0	4	0	0	0	2	0	0	4
316	0	0	-	0	-	0	0	4	0	0	0	2	0	0	4
317	0	0	0	0	0	0	0	4	0	0	0	2	0	0	4
318	0	0	0	0	0	0	0	4	0	0	0	2	0	0	4
319	0	0	0	0	0	0	0	4	0	0	0	2	0	0	4
320	0	0	0	0	0	0	0	4	0	0	0	3	0	0	4
321	0	0	0	0	0	0	0	4	0	0	0	3	0	2	4
322	0	-	0	0	0	0	0	4	0	0	0	3	0	2	4
323	0	-	0	0	0	0	0	4	0	0	0	3	0	2	4
324	0	0	0	0	0	0	0	4	0	0	0	3	0	2	4
325	0	0	0	0	0	0	0	4	0	0	0	1	0	2	4
326	0	0	0	0	0	0	0	4	0	0	0	1	0	2	4
327	0	0	0	0	0	0	0	0	0	0	0	1	0	2	0
328	0	0	0	0	0	0	0	0	0	0	0	1	0	2	0
329	0	0	0	0	0	0	0	0	0	0	0	1	0	2	0
330	0	0	0	0	0	0	0	0	0	0	0	1	0	2	0
331	0	0	0	0	0	0	0	0	0	0	0	1	0	2	0
332	0	0	0	0	0	0	0	0	0	0	0	0	0	2	0
333	0	0	0	0	0	0	0	0	0	0	0	0	0	2	0
334	0	0	0	0	0	0	0	0	0	0	0	0	0	0	0
335	0	0	0	0	0	0	0	0	0	0	0	0	0	0	0
336	0	0	0	0	0	0	0	0	0	0	0	0	0	0	0
337	0	0	0	0	0	0	0	0	0	0	0	0	0	0	0
338	0	0	0	0	0	0	0	0	0	0	0	0	0	0	0
339	0	0	0	0	0	0	0	0	0	0	0	0	0	0	0
340	0	0	0	0	0	0	0	0	0	0	0	0	0	0	0
341	0	0	0	0	0	0	0	0	0	0	0	0	0	0	0
342	0	0	0	0	0	0	0	0	0	0	0	0	0	0	0
343	0	0	0	0	0	0	0	0	0	0	0	0	0	1	3
344	0	0	0	0	0	0	0	0	0	0	0	0	0	1	3
345	0	0	0	0	0	0	0	0	0	0	0	0	0	1	3
346	0	0	0	0	0	0	0	0	0	0	0	0	0	1	3
347	0	0	0	0	5	2	0	0	0	0	0	0	0	1	4
348	0	0	0	0	5	2	0	0	0	0	0	0	0	1	4
349	0	0	0	0	5	2	0	2	0	0	0	0	2	1	4
350	0	0	1	0	7	2	0	2	0	0	0	0	2	1	4
351	0	0	1	0	7	2	0	2	0	0	0	0	2	1	4
352	0	0	1	0	7	2	0	2	0	0	0	0	2	1	4
353	0	0	1	0	7	2	0	2	0	0	0	0	2	1	4
354	2	0	1	0	7	2	0	2	0	0	0	0	2	1	4
355	2	0	1	0	7	2	0	2	0	0	0	0	2	0	1
356	2	0	1	4	7	2	0	2	0	0	0	0	2	0	1
357	2	0	1	4	7	2	0	2	0	0	0	0	2	0	2
358	2	0	1	6	7	2	2	2	2	0	0	0	2	0	2
359	2	0	1	6	7	2	2	2	2	0	0	0	2	0	2
360	2	0	1	6	7	2	2	2	2	0	0	0	2	0	2
361	2	0	1	6	7	2	2	2	2	0	0	0	2	0	3
362	2	0	1	6	5	2	2	2	2	0	0	0	2	0	3
363	2	0	1	6	5	2	4	2	4	0	0	0	2	0	4
364	2	0	1	6	5	2	4	0	4	0	0	0	0	0	797
365	2	0	0	30	5	2	4	0	4	0	0	0	0	0	798
366	2	0	0	32	5	2	4	0	4	0	0	0	0	0	799
367	2	0	0	32	5	2	4	0	4	0	0	0	0	0	803
368	2	0	0	39	5	21	23	0	23	0	0	0	0	0	861
369	3	0	0	41	5	25	27	5	27	0	6	0	0	0	869
370	3	0	0	43	5	125	127	8	127	0	10	0	0	0	869
371	3	0	0	72	5	126	128	8	128	1	10	0	2	0	935
372	3	0	0	73	5	127	129	8	129	2	10	0	2	0	935
373	68	0	0	74	5	129	131	44	131	2	84	0	2	8	935
374	68	0	0	112	5	130	132	46	132	66	84	0	2	8	966
375	68	0	2	112	5	130	132	48	132	74	84	0	2	8	966
376	68	0	2	112	5	130	132	56	132	74	84	0	2	12	958
377	68	3	2	89	5	130	132	80	132	76	87	0	2	12	958
378	68	3	2	89	5	130	130	80	130	76	87	0	2	12	957
379	68	3	2	89	5	128	130	80	130	76	91	0	2	12	957
380	68	3	2	86	0	109	111	80	111	76	91	0	2	12	955
381	68	3	2	85	0	109	111	80	111	76	91	0	2	12	895
382	68	3	2	83	0	109	111	76	111	76	85	0	2	12	886
383	68	3	2	72	0	109	111	76	111	75	81	0	0	12	884
384	67	3	2	68	0	104	106	75	106	74	81	0	0	12	40
385	67	3	2	67	0	4	6	68	6	74	79	0	0	12	40
386	65	3	2	42	0	0	0	39	0	10	79	0	0	12	38
387	65	3	0	10	0	0	0	37	0	6	79	0	0	12	8
388	0	3	0	0	0	0	0	27	0	6	7	0	0	4	0
389	0	0	0	0	0	0	0	24	0	0	4	0	0	0	0
390	0	0	0	0	0	0	0	21	0	0	4	0	0	0	0
391	0	0	0	0	0	0	0	21	0	0	4	0	0	0	0
392	0	0	0	2	0	0	0	0	0	0	4	0	0	0	0
393	0	0	0	2	0	0	0	0	0	0	4	0	0	0	0
394	0	0	0	2	0	0	0	0	0	0	0	0	0	0	0
395	0	0	0	2	0	0	0	0	0	0	0	0	0	0	0
396	0	0	0	2	0	0	0	0	0	0	0	0	0	0	0
397	0	0	0	2	0	0	0	0	0	0	0	0	0	0	0
398	0	0	0	2	0	0	0	0	0	0	0	0	0	0	0
399	0	0	0	2	0	0	0	0	0	0	0	0	0	0	0
400	0	0	0	2	0	0	0	0	0	0	0	0	0	0	0
401	0	0	0	2	0	0	0	0	0	0	0	0	0	0	0
402	0	0	0	4	0	0	4	0	4	0	0	0	0	0	0
403	0	4	0	4	0	0	4	6	4	6	0	0	0	0	6
404	0	4	0	4	0	0	8	6	8	6	0	0	0	0	6
405	0	4	0	4	0	0	8	6	8	6	0	0	0	0	6
406	2	4	0	4	0	0	8	6	8	6	2	2	2	29	6
407	4	4	0	4	0	0	8	6	8	6	2	2	2	29	6
408	4	4	0	4	0	0	8	6	8	6	2	2	2	31	6
409	8	4	0	4	0	0	8	6	8	6	6	6	6	31	6
410	8	4	0	4	0	0	8	6	8	6	6	6	6	31	6
411	8	4	0	4	0	0	8	6	8	6	6	6	6	31	6
412	9	4	0	4	0	0	8	6	8	6	7	7	7	31	6
413	9	4	2	4	2	0	8	6	8	6	7	7	7	36	6
414	211	20	8	23	3757	14	22	20	22	20	209	214	209	46	20
415	217	24	10	31	3769	16	24	22	24	22	214	219	214	47	22
416	228	24	16	47	3769	18	26	24	26	24	214	219	214	47	24
417	228	24	16	49	3769	21	29	27	29	27	214	219	214	47	27
418	233	24	16	49	3769	21	29	29	29	27	217	222	217	47	27
419	233	24	18	49	3769	21	29	29	29	27	217	222	217	47	27
420	233	24	18	49	3769	21	29	29	29	27	217	222	217	47	27
421	227	24	18	49	3769	21	29	29	29	27	211	216	211	47	27
422	227	24	18	47	3769	40	29	29	29	27	211	216	211	47	27
423	227	24	18	47	3769	40	29	29	29	27	211	216	211	47	27
424	227	24	18	47	3769	40	29	29	29	27	211	216	211	43	27
425	226	20	16	47	3767	40	29	29	29	27	210	215	210	39	27
426	30	8	10	32	19	26	7	11	7	9	14	18	14	7	9
427	27	7	8	24	9	25	6	8	6	6	11	15	11	5	6
428	27	5	8	23	3	24	5	7	5	5	11	15	11	5	5
429	22	5	8	23	3	24	5	7	5	5	6	15	6	4	5
430	19	4	8	19	0	21	2	4	2	2	1	10	1	0	2
431	-	-	-	-	-	-	-	4	-	-	-	-	-	-	-
432	-	-	-	-	-	-	-	2	-	-	-	-	-	-	-
433	19	4	0	19	0	21	2	2	2	2	1	10	1	0	2
434	19	4	0	18	0	19	0	2	0	0	0	10	0	0	0
435	16	4	0	18	0	19	0	2	0	0	0	10	0	0	0
436	4	0	0	16	0	0	0	2	0	0	0	1	0	0	0
437	2	-	-	-	-	0	-	-	-	-	-	-	-	-	0
438	2	0	0	1	0	0	0	2	0	0	0	1	0	0	0
439	2	0	0	1	0	0	0	2	0	0	0	0	0	0	0
440	2	0	0	1	0	0	0	2	0	0	0	0	0	0	0
441	0	0	0	1	0	0	0	2	0	0	0	0	0	0	0
442	0	0	0	1	2	0	0	2	0	0	0	0	0	0	0
443	0	0	0	1	2	2	0	2	0	0	0	0	0	0	0
444	0	0	0	1	2	2	0	2	0	0	0	0	0	0	0
445	0	58	0	1	8	2	0	2	0	0	0	0	0	0	0
446	0	58	0	1	8	2	0	2	0	0	0	0	0	0	0
447	0	58	0	1	8	2	0	0	0	0	0	0	0	0	0
448	0	58	0	1	10	2	0	0	0	0	0	0	0	0	0
449	0	58	0	1	10	2	0	0	0	0	0	0	0	0	0
450	0	58	4	1	14	2	0	0	0	0	0	0	0	0	0
451	0	58	4	1	14	2	0	0	0	0	0	0	0	0	0
452	0	58	4	1	14	2	0	0	0	0	0	0	0	0	0
453	0	58	4	1	14	2	0	0	0	0	0	0	0	0	0
454	0	58	4	1	14	2	0	0	0	0	0	0	0	0	0
455	0	58	4	1	14	2	0	0	0	0	0	0	0	0	0
456	0	58	4	1	14	2	0	0	0	0	0	0	0	0	0
457	0	1	4	0	8	2	0	0	0	0	0	0	0	0	0
458	0	0	4	0	8	0	0	0	0	0	0	0	0	0	0
459	0	0	4	0	8	0	0	0	0	0	0	0	0	0	0
460	0	0	4	0	6	0	0	0	0	0	0	0	0	0	0
461	0	0	4	0	6	0	0	0	0	0	0	0	0	0	0
462	0	0	4	0	2	0	0	0	0	0	0	0	0	0	0
463	0	0	0	0	0	0	0	0	0	0	0	0	0	0	0
464	0	0	0	0	0	0	0	0	0	0	0	0	0	0	0
465	0	0	0	0	0	0	0	0	0	0	0	0	0	0	0
466	0	0	0	0	0	0	0	0	0	0	0	0	0	0	0
467	0	0	0	0	0	0	0	0	0	0	0	0	0	0	0
468	0	0	0	0	0	0	0	0	0	0	0	0	0	0	0
469	0	0	0	0	0	0	0	0	0	0	0	0	0	0	0
470	0	0	0	0	0	0	0	0	0	0	0	0	0	0	0
471	0	0	0	0	0	0	0	0	0	0	0	0	0	0	0
472	0	0	0	0	0	0	0	0	0	0	0	0	0	0	0
473	0	0	0	0	0	0	0	0	0	0	0	0	0	0	0
474	0	0	0	0	0	0	0	0	0	0	0	0	0	0	0
475	0	0	0	0	0	0	0	0	0	0	0	0	0	0	0
476	0	0	0	0	0	0	0	1	0	0	0	0	0	0	0
477	0	0	0	0	0	0	0	1	0	0	0	0	0	0	0
478	0	0	0	0	0	0	0	1	0	0	0	0	0	0	0
479	0	0	0	0	0	0	0	1	0	0	0	0	0	0	0
480	0	0	0	0	0	0	0	1	0	0	0	0	0	0	0
481	0	0	0	0	0	0	0	1	0	0	0	0	0	0	0
482	0	0	0	0	0	0	0	1	0	0	0	0	0	0	0
483	0	0	0	0	0	0	0	1	0	0	0	0	0	0	0
484	0	0	0	0	0	0	0	1	0	0	0	0	0	0	0
485	0	0	0	0	0	0	0	1	0	0	0	0	0	0	0
486	0	0	0	0	0	0	0	1	0	0	0	0	0	0	0
487	-	-	-	0	-	-	0	1	0	0	-	-	-	-	0
488	0	-	0	0	0	0	0	1	0	0	-	0	0	0	0
489	0	0	0	0	0	0	0	1	0	0	0	0	0	0	0
490	0	0	0	0	0	0	0	1	0	0	0	0	0	0	0
491	0	0	0	0	0	0	0	0	0	0	0	0	0	0	0
492	0	0	0	0	0	0	0	0	0	0	0	0	0	0	0
493	0	0	0	0	0	0	0	0	0	0	0	0	0	0	0
494	0	0	0	0	0	0	0	0	0	0	0	0	0	0	0
495	0	0	0	0	0	0	0	0	0	0	0	0	0	0	0
496	0	0	0	0	0	0	0	0	0	0	0	0	0	0	0
497	0	0	0	0	0	0	0	0	0	0	0	0	0	0	0
498	0	0	0	0	0	0	0	0	0	0	0	0	0	0	0
499	0	0	0	0	0	0	0	0	0	0	0	0	0	0	0
500	0	0	0	0	0	0	0	0	0	0	0	0	0	0	0
501	0	0	0	0	0	0	0	0	0	0	0	0	0	0	0
502	0	0	0	0	8	0	0	0	0	0	0	0	0	0	0
503	0	0	0	0	8	0	0	0	0	0	0	0	0	2	0
504	0	0	0	0	8	6	0	0	0	0	0	2	0	2	0
505	0	2	0	0	10	6	0	0	0	0	0	2	0	2	0
506	0	2	0	0	14	6	0	0	0	0	0	2	0	2	0
507	0	2	0	0	14	6	0	0	0	0	0	2	0	2	0
508	0	2	0	0	14	6	0	0	0	0	4	2	0	2	11
509	0	2	0	2	14	6	0	0	0	0	4	2	0	2	11
510	0	2	0	2	17	6	0	0	0	0	4	2	0	2	11
511	0	2	0	2	19	6	0	0	0	0	4	2	0	2	11
512	-	-	-	-	-	-	-	0	-	-	-	-	-	-	-
513	-	-	-	-	-	-	-	0	-	-	-	-	-	-	-
514	0	2	0	2	19	6	0	0	0	0	4	2	0	2	11
515	0	2	0	2	19	6	0	0	0	0	4	2	0	2	11
516	0	2	0	2	35	6	0	0	0	0	4	2	0	2	11
517	0	2	0	2	36	6	0	0	0	0	4	4	0	0	11
518	0	28	0	2	36	6	0	0	0	0	4	4	0	0	11
519	0	30	0	2	36	6	0	0	0	0	4	4	0	0	11
520	0	30	0	2	24	6	0	0	0	0	4	4	0	0	11
521	0	30	0	2	24	6	0	0	0	0	4	8	0	0	11
522	0	30	0	2	24	6	0	0	0	0	0	8	0	0	0
523	0	30	0	0	24	6	0	0	0	0	0	8	0	0	0
524	0	30	0	105	24	6	0	0	0	0	0	8	0	0	0
525	0	30	0	105	22	6	0	0	0	0	0	8	0	0	0
526	0	30	0	105	22	6	0	0	0	0	0	8	0	0	0
527	0	30	0	105	21	6	0	4	0	0	0	8	4	0	0
528	0	28	0	105	17	6	0	4	0	0	0	8	4	0	0
529	0	29	0	105	4	7	0	4	0	1	0	6	4	0	0
530	0	29	0	105	2	7	0	4	0	1	0	6	4	0	0
531	0	29	0	105	2	7	0	4	0	1	0	6	4	0	0
532	0	29	0	105	2	7	0	4	0	1	0	6	4	0	2
533	0	29	0	108	2	13	3	4	3	7	0	6	4	0	2
534	0	29	0	108	2	13	3	4	3	7	0	6	4	0	2
535	0	31	0	111	2	37	6	28	6	7	2	6	4	0	2
536	0	31	0	111	0	37	6	31	6	7	2	4	4	0	2
537	0	31	0	113	0	38	8	31	8	8	2	4	4	0	2
538	0	31	0	113	0	38	8	31	8	8	2	4	4	0	2
539	0	31	0	113	0	40	8	31	8	8	2	4	4	0	5
540	0	31	0	113	0	40	8	31	8	8	2	4	4	0	5
541	0	31	0	113	0	40	8	31	8	8	2	4	4	0	5
542	0	5	0	113	0	40	8	31	8	8	2	4	4	0	5
543	0	5	0	113	0	40	8	31	8	8	2	4	4	0	5
544	0	4	0	113	0	39	8	31	8	7	2	4	4	0	5
545	0	4	0	111	0	39	6	31	6	7	2	4	4	0	5
546	0	4	0	5	0	33	5	31	5	7	2	4	4	0	5
547	0	2	0	5	0	33	5	7	5	7	0	4	4	0	5
548	0	2	0	5	0	27	5	4	5	1	0	4	4	0	5
549	0	2	0	3	0	26	3	4	3	0	0	4	4	0	5
550	0	2	0	0	0	4	0	4	0	0	0	4	4	0	3
551	0	0	0	0	0	2	0	0	0	0	0	0	0	0	0
552	0	0	0	0	0	0	0	0	0	0	0	0	0	0	0
553	0	0	0	0	0	0	0	0	0	0	0	0	0	0	0
554	0	0	0	0	0	0	0	0	0	0	0	0	0	0	0
555	0	0	0	0	0	0	0	0	0	0	0	0	0	0	0
556	0	0	0	0	0	0	0	0	0	0	0	0	0	0	0
557	0	0	0	0	0	0	0	0	0	0	0	0	0	0	0
558	0	0	0	0	0	0	0	0	0	0	0	0	0	0	0
559	0	0	0	0	0	0	0	0	0	0	0	0	0	0	0
560	0	0	0	0	0	0	0	0	0	0	0	0	0	0	0
561	0	0	0	0	0	0	0	0	0	0	0	0	0	0	0
562	0	0	0	0	0	0	0	0	0	0	0	0	0	0	0
563	0	0	0	0	0	0	0	0	0	0	0	0	0	0	0
564	0	0	0	0	0	0	0	0	0	0	0	0	0	0	0
565	0	0	0	0	0	0	0	0	0	0	0	0	0	0	0
566	0	0	0	0	0	0	0	0	0	0	0	0	0	0	0
567	0	0	0	0	0	0	0	0	0	0	0	0	0	0	0
568	0	0	0	0	0	0	0	0	0	0	0	0	0	0	0
569	0	0	0	0	0	0	0	0	0	0	0	0	0	0	0
570	0	0	0	0	0	0	0	0	0	0	0	0	0	0	0
571	0	0	0	0	0	0	0	0	0	0	0	0	0	0	0
572	0	0	0	0	0	0	0	0	0	0	0	0	0	0	0
573	0	0	0	0	0	0	0	0	0	0	0	0	0	0	0
574	0	0	0	0	0	0	0	0	0	0	0	0	0	0	0
575	0	0	0	0	0	0	0	0	0	0	0	0	0	0	0
576	0	0	0	0	0	0	0	0	0	0	0	0	0	0	0
577	0	0	0	0	0	0	0	0	0	0	0	0	0	0	0
578	0	0	0	0	0	0	0	0	0	0	0	0	0	0	0
579	0	0	0	0	0	0	0	0	0	0	0	0	0	0	0
580	0	0	0	0	0	0	0	0	0	0	0	0	0	0	0
581	0	0	0	0	0	0	0	0	0	0	0	0	0	0	0
582	0	0	0	0	0	0	0	0	0	0	0	0	0	0	0
583	0	0	0	0	0	0	0	0	0	0	0	0	0	0	0
584	0	0	0	0	0	0	0	0	0	0	0	0	0	0	0
585	0	0	0	0	0	0	0	0	0	0	0	0	0	0	0
586	0	0	0	0	0	0	0	0	0	0	0	0	0	0	0
587	0	0	0	0	0	0	0	0	0	0	0	0	0	0	0
588	0	0	0	0	0	0	0	0	0	0	0	0	0	0	0
589	0	0	0	0	0	0	0	0	0	0	0	0	0	0	0
590	0	0	0	0	0	0	0	0	0	0	0	0	0	0	0
591	0	0	0	0	0	0	0	0	0	0	0	0	0	0	0
592	0	0	0	0	0	0	0	0	0	0	0	0	0	0	0
593	0	0	0	0	0	0	0	0	0	0	0	0	0	0	0
594	0	0	0	0	0	0	0	0	0	0	0	0	0	0	0
595	0	0	0	0	0	0	0	0	0	0	0	0	0	0	0
596	0	0	0	0	0	0	0	0	0	0	0	0	0	0	0
597	0	0	0	0	0	0	0	0	0	0	0	0	0	0	0
598	0	0	0	0	0	0	0	0	0	0	0	0	0	0	0
599	0	0	0	0	0	0	0	0	0	0	0	0	0	0	0
600	0	0	0	0	0	0	0	0	0	0	0	0	0	0	0
601	0	0	0	0	0	0	0	0	0	0	0	0	0	0	0
602	0	0	0	0	0	0	0	0	0	0	0	0	0	0	0
603	0	0	0	0	0	0	0	0	0	0	0	0	0	0	0
604	0	0	0	0	0	0	0	0	0	0	0	0	0	0	0
605	0	0	0	0	0	0	0	0	0	0	0	0	0	0	0
606	0	0	0	0	0	0	0	0	0	0	0	0	0	0	0
607	0	0	0	0	0	0	0	0	0	0	0	0	0	0	0
608	0	0	0	0	0	0	0	0	0	0	0	0	0	0	0
609	0	0	0	0	0	0	0	0	0	0	0	0	0	0	0
610	0	0	0	0	0	0	0	0	0	0	0	0	0	0	0
611	0	0	0	0	0	0	0	0	0	0	0	0	0	0	0
612	0	0	0	0	0	0	0	0	0	0	0	0	0	0	0
613	0	0	0	0	0	0	0	0	0	0	0	0	0	0	0
614	0	0	0	0	0	0	0	0	0	0	0	0	0	0	0
615	0	0	0	0	0	0	0	3	0	0	0	0	0	0	0
616	1	0	1	0	0	0	0	3	0	0	0	0	0	0	0
617	1	0	1	0	0	0	0	3	0	0	0	0	0	0	0
618	1	1	1	0	0	0	0	3	0	1	0	0	0	1	0
619	1	1	1	0	0	0	0	3	0	1	0	0	0	1	0
620	1	1	3	2	2	2	2	5	2	1	2	2	2	1	1
621	1	1	76	31	31	31	31	78	31	1	31	31	31	1	1
622	1	1	97	81	81	81	81	99	81	1	81	81	81	1	6
623	2	10	97	90	90	90	90	99	90	10	90	90	90	10	6
624	2	10	97	90	90	90	90	99	90	10	90	90	90	10	6
625	2	10	97	90	90	90	90	99	90	10	90	90	90	10	6
626	2	10	100	90	90	90	90	102	90	10	90	90	90	10	6
627	11	10	101	91	91	91	91	103	91	10	91	91	91	10	15
628	10	10	100	91	91	91	91	102	91	10	91	91	91	10	15
629	19	10	109	100	100	100	100	111	100	10	100	100	100	10	24
630	28	10	118	109	109	109	109	118	109	10	109	109	109	10	33
631	29	11	119	110	110	110	110	119	110	11	110	109	110	11	34
632	44	11	134	125	125	125	125	134	125	11	125	124	125	11	48
633	46	12	134	127	127	127	127	134	127	12	127	126	127	12	50
634	46	12	134	127	127	127	127	134	127	12	127	126	127	12	50
635	47	14	136	129	129	129	129	136	129	14	129	128	129	14	52
636	50	17	139	132	132	132	132	139	132	17	132	131	132	17	55
637	50	17	139	132	132	132	132	139	132	17	132	131	132	17	55
638	50	17	136	53	53	53	53	136	53	17	53	52	53	17	55
639	50	8	136	44	44	44	44	136	44	8	44	43	44	8	55
640	52	9	138	46	46	46	46	138	46	9	46	45	46	9	57
641	52	9	138	46	46	46	46	138	46	9	46	45	46	9	57
642	34	9	129	37	37	37	37	129	37	9	37	36	37	9	39
643	34	9	112	37	37	37	37	112	37	9	37	36	37	9	39
644	17	9	93	18	18	18	18	93	18	9	18	17	18	9	22
645	17	9	93	18	18	18	18	93	18	9	18	17	18	9	22
646	17	9	20	18	18	18	18	20	18	9	18	17	18	9	22
647	12	9	15	13	13	13	13	15	13	9	13	12	13	9	12
648	7	5	8	8	8	8	8	8	8	5	8	7	8	5	7
649	5	3	5	5	5	5	5	5	5	3	5	4	5	3	5
650	5	3	5	5	5	5	5	5	5	3	5	4	5	3	5
651	3	3	3	3	3	3	3	3	3	3	3	2	3	3	3
652	1	1	3	1	1	1	1	1	1	1	1	0	1	1	1
653	1	1	3	1	1	1	1	1	1	1	1	0	1	1	1
654	1	1	3	1	1	1	1	1	1	1	1	0	1	1	1
655	1	1	3	1	1	1	1	1	1	1	1	0	1	1	1
656	1	1	3	1	1	1	1	1	1	1	1	0	1	1	1
657	1	1	3	1	1	1	1	1	1	1	1	0	1	1	1
658	1	1	3	1	1	1	1	1	1	1	1	0	1	1	1
659	0	0	2	0	0	0	0	0	0	0	0	0	0	0	0
660	0	0	2	0	0	0	0	0	0	0	0	0	0	0	0
661	0	0	2	0	0	0	0	0	0	0	0	0	0	0	0
662	0	0	2	0	0	0	0	0	0	0	0	0	0	0	0
663	0	0	2	0	0	0	0	0	0	0	0	0	0	0	0
664	0	0	2	0	0	0	0	0	0	0	0	0	0	0	0
665	0	0	2	0	0	0	0	0	0	0	0	0	0	0	0
666	0	0	2	0	0	0	0	0	0	0	0	0	0	0	0
667	0	0	2	0	0	0	0	0	0	0	0	0	0	0	0
668	0	0	2	0	0	0	0	0	0	0	0	0	0	0	0
669	0	0	2	0	0	0	0	0	0	0	0	0	0	0	0
670	0	0	2	0	0	0	0	0	0	0	0	0	0	0	0
671	0	0	2	0	0	0	0	0	0	0	0	0	0	0	0
672	-	-	-	-	-	0	-	-	-	-	-	-	-	-	-
673	1	0	4	0	0	0	0	0	0	0	-	0	-	0	0
674	1	0	4	0	0	0	0	0	0	0	-	0	-	0	0
675	1	2	4	0	0	0	0	0	0	0	0	0	0	0	0
676	1	2	4	0	0	0	0	0	0	0	0	-	0	0	0
677	1	2	4	0	0	0	0	0	0	0	0	0	0	0	0
678	1	2	4	0	0	0	0	0	0	0	0	0	0	0	0
679	1	2	4	0	0	0	0	0	0	0	4	0	0	0	0
680	1	2	4	0	2	0	0	0	0	0	4	0	0	0	0
681	1	2	4	0	2	0	0	1	0	0	4	0	1	0	0
682	1	2	4	0	2	0	0	5	0	0	4	0	1	0	0
683	1	2	2	0	2	0	0	5	0	0	4	0	4	0	0
684	3	3	2	0	2	0	0	5	0	0	4	0	4	0	0
685	3	3	2	2	2	0	0	7	0	0	4	0	4	0	0
686	3	3	8	8	2	0	0	7	0	-	4	0	4	0	0
687	3	1	8	8	2	0	0	7	0	0	6	0	4	4	0
688	3	1	17	8	5	0	0	9	0	0	6	5	10	5	0
689	3	1	19	10	5	0	0	9	0	0	6	5	10	5	0
690	3	1	19	10	5	0	0	9	0	0	6	5	32	5	0
691	5	3	19	10	5	0	0	9	0	0	5	5	32	5	0
692	5	3	19	10	5	0	0	9	0	0	5	5	32	5	0
693	-	-	-	-	-	0	-	-	-	0	5	6	-	5	0
694	7	4	17	10	7	724	714	781	714	719	7	6	33	5	3
695	7	4	17	10	7	727	714	777	714	719	7	6	35	5	3
696	12	4	17	10	9	750	714	800	714	719	7	6	35	5	3
697	10	4	17	10	10	752	714	806	714	719	7	6	35	5	3
698	10	4	17	10	10	752	714	806	714	719	7	6	34	5	3
699	10	4	11	10	10	752	714	807	714	719	5	6	33	5	3
700	10	3	11	10	10	752	714	807	714	719	5	6	33	1	3
701	10	3	2	7	7	793	716	803	716	719	2	6	33	1	3
702	10	3	2	2	7	793	716	803	716	719	2	6	33	1	3
703	10	3	2	2	7	793	716	803	716	719	2	9	33	2	3
704	9	3	2	2	7	793	716	803	716	719	2	9	32	1	3
705	9	3	0	2	7	793	716	804	716	719	2	9	33	2	3
706	9	3	0	2	7	793	716	805	716	719	2	9	35	2	3
707	9	3	0	2	7	840	716	805	716	766	2	9	35	2	3
708	9	3	0	4	7	840	716	805	716	766	2	11	35	2	3
709	9	3	0	4	7	839	716	805	716	766	2	11	39	3	3
710	9	3	0	32	7	839	716	805	716	770	2	11	43	3	3
711	9	3	0	32	7	839	716	803	716	770	2	11	41	5	3
712	9	3	0	32	7	839	716	803	716	770	2	11	41	5	3
713	9	3	2	32	5	839	716	803	716	770	3	11	41	5	3
714	9	4	3	49	5	839	716	803	716	770	4	11	41	5	1
715	9	4	3	47	3	817	716	781	716	770	4	11	41	5	1
716	7	2	3	47	3	817	2	780	2	770	3	11	36	5	1
717	7	2	3	47	3	817	2	777	2	770	3	10	36	5	1
718	7	2	3	47	3	93	4	2	4	51	3	8	34	26	0
719	7	2	3	47	3	93	4	2	4	51	3	8	34	28	0
720	7	2	3	47	3	93	4	2	4	51	3	8	33	26	0
721	7	2	3	47	2	52	4	2	4	51	3	6	31	25	0
722	5	1	3	23	2	3	4	0	4	4	3	6	25	25	0
723	5	1	3	21	2	0	4	0	4	4	3	6	25	25	0
724	5	1	3	21	2	0	4	0	4	4	3	6	23	25	0
725	5	1	3	17	2	0	4	0	4	4	3	6	1	25	0
726	0	0	2	0	2	0	4	0	4	4	2	1	1	23	0
727	0	0	2	0	2	0	2	0	2	4	2	1	1	23	0
728	0	0	2	0	2	0	2	0	2	4	1	1	1	23	0
729	0	0	2	0	2	0	2	0	2	4	1	1	1	23	0
730	0	0	2	0	0	0	0	0	0	4	1	1	1	23	0
731	0	0	2	0	0	0	0	0	0	4	1	1	1	23	0
732	0	0	2	0	0	0	0	0	0	4	1	0	0	0	0
733	0	0	2	0	0	0	0	0	0	4	1	0	0	0	0
734	0	0	2	0	0	0	0	0	0	0	0	0	0	0	0
735	0	0	0	0	0	0	0	0	0	0	0	0	0	0	0
736	0	0	0	0	0	0	0	0	0	0	0	0	0	0	0
737	0	0	0	0	0	0	0	0	0	0	0	0	0	0	0
738	0	0	0	0	0	0	0	0	0	0	0	0	0	0	0
739	0	0	0	0	0	0	0	0	0	0	0	0	0	0	0
740	0	0	0	0	0	2	0	0	0	0	0	0	0	0	0
741	0	0	0	0	0	2	0	0	0	0	0	0	1	0	0
742	0	2	0	0	0	2	0	0	0	0	0	0	1	0	0
743	0	3	0	0	0	2	0	0	0	0	0	0	1	0	0
744	0	3	0	0	0	2	0	0	0	0	0	0	1	0	0
745	0	3	0	0	0	2	0	0	0	0	0	0	1	0	0
746	0	3	0	0	0	2	0	0	0	0	0	0	1	0	0
747	0	3	0	0	0	2	0	0	0	0	0	0	1	0	0
748	0	3	0	0	0	2	0	0	0	0	0	0	1	0	0
749	0	3	0	0	0	2	0	0	0	0	0	0	1	0	0
750	0	3	0	0	0	10	0	0	0	0	0	0	3	0	0
751	0	3	0	0	0	12	0	0	0	0	0	0	3	0	0
752	0	3	0	0	0	12	0	0	0	0	0	0	3	0	0
753	0	3	0	0	0	35	0	0	0	0	0	0	2	0	0
754	0	3	0	0	0	35	0	0	0	0	0	0	2	0	0
755	0	2	0	0	0	35	0	0	0	0	0	0	2	0	0
756	0	2	0	0	0	41	0	0	0	0	0	0	2	0	0
757	0	0	0	0	0	41	0	0	0	0	0	0	2	0	0
758	0	0	0	0	0	41	0	0	0	0	0	0	2	0	0
759	0	2	0	0	0	41	0	0	0	0	0	0	2	0	0
760	0	2	0	0	0	41	0	0	0	0	0	0	2	0	0
761	0	2	0	0	0	41	0	0	0	0	0	0	2	0	0
762	0	2	0	0	0	33	0	0	0	0	0	0	2	0	0
763	0	2	0	0	0	31	0	0	0	0	0	0	2	0	0
764	0	2	0	0	0	31	0	0	0	0	0	0	2	0	0
765	0	2	0	0	0	31	0	0	0	0	0	0	0	0	0
766	0	4	0	0	0	8	0	0	0	2	0	0	0	0	0
767	0	4	0	0	0	8	0	0	0	2	0	0	0	0	0
768	0	4	0	0	0	2	0	0	0	2	0	0	0	0	0
769	0	4	0	0	0	0	0	0	0	3	0	0	0	0	0
770	0	4	0	0	0	0	0	0	0	3	0	0	0	0	0
771	0	4	0	0	0	0	0	0	0	3	0	0	0	0	0
772	0	4	0	0	0	0	0	0	0	3	0	0	0	0	0
773	-	-	-	-	-	-	-	-	-	3	-	-	-	-	-
774	0	4	0	0	0	0	0	0	0	3	0	0	0	0	0
775	0	4	0	0	0	0	0	0	0	3	0	0	0	0	0
776	0	4	0	0	0	0	0	0	0	3	0	0	0	2	0
777	0	4	0	0	0	0	0	0	0	3	0	0	0	2	0
778	0	2	0	0	0	0	0	0	0	3	0	0	0	2	0
779	0	2	0	0	0	0	0	0	0	3	0	0	0	2	0
780	0	2	0	0	0	0	0	0	0	3	0	0	0	2	0
781	0	2	0	0	0	0	0	0	0	2	0	0	0	2	0
782	0	2	0	2	0	0	0	0	0	2	0	0	0	2	0
783	0	2	0	2	0	0	0	0	0	2	0	0	0	2	0
784	0	2	0	2	0	0	0	0	0	2	0	0	0	2	0
785	0	2	0	2	0	0	0	0	0	2	0	0	0	2	0
786	0	2	0	2	0	0	0	0	0	2	0	0	0	2	0
787	0	2	0	2	0	0	0	0	0	2	0	0	0	2	0
788	0	2	0	2	0	0	0	0	0	2	0	0	0	0	0
789	0	2	0	2	0	0	0	0	0	2	0	0	0	0	0
790	0	2	0	2	0	0	0	0	0	2	0	0	0	0	0
791	0	2	0	4	0	1	0	0	0	2	0	0	0	0	0
792	0	2	0	4	0	11	0	0	0	3	0	0	0	0	0
793	0	2	0	4	0	11	0	0	0	3	0	0	0	0	0
794	0	8	0	4	0	11	0	0	0	3	0	0	0	0	0
795	0	8	0	4	0	12	0	0	0	3	0	0	0	0	0
796	0	8	0	6	0	12	0	0	0	3	0	0	0	0	0
797	0	8	0	4	0	15	0	0	0	3	0	0	0	0	0
798	0	8	0	4	0	19	0	0	0	1	0	0	0	0	0
799	0	8	0	4	0	21	0	0	0	1	0	0	0	0	0
800	0	8	0	4	0	21	0	0	0	1	0	0	0	0	0
801	1	8	0	4	0	23	0	0	0	1	0	0	0	0	0
802	7	8	0	4	0	23	0	0	0	1	0	0	0	0	0
803	7	8	0	2	0	23	0	0	0	1	0	0	0	0	0
804	9	8	0	2	0	23	0	0	0	0	0	0	0	0	0
805	11	8	0	2	0	15	0	0	0	0	0	0	0	0	0
806	11	0	0	2	0	15	0	0	0	0	0	0	0	0	0
807	15	0	0	2	0	14	0	0	0	0	0	0	0	0	0
808	15	0	0	0	0	14	0	0	0	0	0	0	0	0	0
809	15	0	0	0	0	13	0	0	0	0	0	2	0	0	0
810	82	0	0	0	0	15	0	0	0	0	0	2	0	0	4
811	82	0	0	0	0	13	0	0	0	0	0	2	0	0	5
812	82	0	0	0	0	13	0	2	0	0	0	2	0	0	5
813	84	0	0	0	0	12	0	2	0	0	0	2	0	0	7
814	84	0	0	0	0	12	0	2	0	0	0	2	0	0	7
815	-	-	-	-	-	12	-	-	-	-	-	2	0	0	-
816	84	0	0	0	0	11	0	2	0	0	0	2	0	0	7
817	83	0	0	0	0	7	0	2	0	0	0	2	0	0	7
818	83	0	0	0	0	7	0	2	0	0	0	2	0	0	7
819	83	0	0	0	0	6	0	2	0	0	0	2	0	0	7
820	83	0	0	0	0	6	0	2	0	0	0	4	2	0	7
821	81	0	0	0	0	6	0	2	0	0	0	5	2	0	7
822	81	5	0	2	0	0	0	2	0	0	0	5	2	1	7
823	4	5	0	8	0	0	0	2	0	0	5	5	2	3	7
824	2	5	0	10	0	0	0	2	0	0	7	5	2	3	7
825	2	11	0	11	0	0	0	0	0	0	7	5	7	3	6
826	0	-	0	-	0	0	0	0	0	76	8	7	10	4	0
827	0	-	0	-	0	0	0	4	0	76	8	7	17	4	0
828	0	-	0	-	0	0	0	4	0	76	11	8	20	5	0
829	0	-	0	-	0	0	0	4	0	76	11	8	46	9	0
830	0	-	0	-	0	0	0	4	0	76	15	8	49	13	0
831	0	-	0	-	0	0	0	4	0	78	17	8	51	13	0
832	0	-	0	-	0	0	0	4	0	78	17	8	62	23	0
833	0	73	0	11	0	2	0	6	0	88	34	406	62	25	0
834	4	73	0	47	0	2	4	6	4	88	52	410	66	30	0
835	6	73	0	47	0	2	4	6	4	88	64	432	70	106	2
836	7	73	0	51	0	2	4	6	4	88	90	430	73	111	2
837	7	1960	0	62	0	2	4	6	4	92	97	436	75	111	19
838	7	1963	0	62	0	2	4	6	4	92	98	439	74	138	19
839	7	1963	0	68	0	7	7	6	7	105	102	457	92	152	19
840	117	2023	0	74	0	7	15	8	15	107	102	463	110	161	19
841	117	2023	0	74	0	7	17	8	17	109	115	467	111	164	19
842	119	2023	0	72	0	7	17	8	17	109	138	469	136	202	19
843	121	2023	0	71	0	7	19	8	19	111	147	484	137	388	19
844	-	2028	-	71	-	-	26	-	26	-	-	490	126	384	-
845	-	2030	-	71	-	-	34	-	34	-	-	490	126	386	-
846	-	2035	-	73	-	-	54	-	54	-	-	496	126	501	-
847	-	2035	0	73	0	7	60	15	60	38	155	502	109	506	21
848	-	2021	0	72	7	7	81	15	81	30	153	504	108	532	21
849	-	134	0	59	7	7	81	17	81	28	157	509	107	603	21
850	139	135	4	59	7	7	81	17	81	28	156	517	134	643	19
851	-	-	-	-	-	-	-	-	-	-	-	-	-	627	-
852	-	-	-	-	-	-	-	-	-	-	-	-	-	554	-
853	-	-	-	-	-	-	-	-	-	-	-	-	-	577	-
854	-	-	-	-	-	-	-	-	-	-	-	-	-	550	-
855	-	-	-	-	-	-	-	-	-	-	-	-	-	553	-
856	139	135	4	59	7	7	85	17	85	28	136	518	117	557	19
857	141	135	4	55	9	5	87	17	87	28	138	518	115	495	2
858	144	134	4	57	27	5	103	18	103	30	138	518	140	363	2
859	144	148	4	71	42	0	104	14	104	44	151	545	139	360	2
860	144	100	4	71	44	0	104	14	104	44	149	1436	139	297	2
861	144	91	4	71	44	0	96	14	96	42	130	1411	137	144	2
862	144	91	4	67	46	0	98	14	98	25	97	1405	136	140	2
863	33	28	4	62	46	0	87	12	87	21	83	1394	136	119	2
864	46	23	4	62	46	0	532	12	532	16	77	1388	135	112	2
865	44	23	4	60	46	0	528	12	528	16	67	1387	105	110	2
866	44	31	252	18	50	1	523	12	523	24	71	1377	122	158	4
867	44	33	258	18	105	1	517	12	517	26	65	1476	125	157	4
868	44	32	258	18	105	3	513	13	513	26	64	1509	125	129	8
869	44	34	262	20	107	5	515	19	515	29	67	1510	121	124	9
870	38	34	262	20	107	5	511	12	511	29	67	1510	115	124	9
871	38	34	262	20	101	5	510	14	510	29	69	1503	112	124	10
872	38	34	262	20	97	5	510	14	510	29	49	1502	112	124	12
873	38	34	262	20	97	5	479	13	479	29	46	1501	108	112	12
874	38	34	262	20	97	5	479	13	479	29	46	1499	106	110	12
875	38	34	264	20	97	5	479	27	479	29	46	1497	99	108	12
876	38	37	264	23	97	5	11	27	11	31	46	1494	97	68	10
877	38	32	264	23	95	5	11	27	11	31	44	1095	70	64	10
878	36	30	263	23	92	5	8	27	8	29	43	193	44	24	10
879	36	22	260	23	35	5	7	27	7	21	40	81	44	20	10
880	34	22	261	23	35	5	7	27	7	21	40	77	38	15	6
881	16	4	257	5	19	1	3	23	3	3	23	42	11	2	4
882	15	4	257	5	18	1	3	19	3	3	10	42	11	2	4
883	15	4	257	5	18	1	3	19	3	3	10	42	11	2	4
884	13	4	257	3	17	1	1	19	1	3	6	17	11	2	2
885	13	4	257	3	17	1	1	19	1	3	6	17	9	2	2
886	13	4	257	3	17	1	1	19	1	3	6	17	9	2	4
887	13	4	250	3	17	1	1	19	1	3	6	17	9	2	4
888	0	1	250	0	17	1	1	19	1	3	2	17	7	2	4
889	0	0	250	0	17	1	0	18	0	3	2	10	7	0	3
890	0	0	6	0	1	1	0	18	0	3	2	0	2	0	3
891	0	0	1	0	0	1	0	14	0	1	0	0	2	0	3
892	0	0	0	0	0	0	0	14	0	1	0	0	2	0	3
893	0	0	0	0	0	0	0	14	0	0	0	0	2	0	2
894	0	0	0	0	0	0	0	0	0	0	0	0	2	0	2
895	0	0	0	0	0	0	0	0	0	0	0	0	2	0	2
896	0	0	0	0	0	0	0	0	0	0	0	0	2	0	2
897	0	0	0	0	0	0	0	0	0	0	0	0	2	0	2
898	0	0	0	0	0	0	0	0	0	0	0	0	0	0	0
899	0	0	0	0	0	0	0	0	0	0	0	0	0	0	0
900	0	0	0	0	0	0	0	0	0	0	0	0	0	0	0
901	0	0	0	0	0	0	0	0	0	0	0	0	59	0	0
902	0	0	0	0	0	0	0	0	0	0	0	0	59	0	0
903	0	0	0	0	0	0	0	0	0	0	0	0	60	0	0
904	0	0	0	0	0	0	0	0	0	0	0	0	60	0	0
905	0	0	0	0	0	0	0	0	0	0	0	0	60	0	0
906	0	0	0	0	0	0	0	0	0	0	0	0	60	0	0
907	0	0	0	0	0	0	0	0	0	0	0	0	60	0	0
908	0	0	0	0	0	0	0	0	0	0	0	0	62	0	0
909	0	0	0	0	0	0	0	0	0	0	0	0	62	0	0
910	0	0	0	0	0	0	0	0	0	0	0	0	81	0	0
911	0	0	0	0	0	0	0	0	0	0	0	0	82	0	0
912	0	0	0	0	0	0	0	0	0	0	0	0	84	0	0
913	0	0	0	0	0	0	0	0	0	0	0	0	84	0	0
914	0	0	0	0	0	0	0	0	0	0	0	0	84	0	0
915	0	0	0	0	0	0	0	0	0	0	1	0	84	0	0
916	0	0	0	0	0	0	0	0	0	0	1	0	84	0	0
917	0	0	0	0	0	0	0	0	0	0	1	0	92	0	0
918	0	0	0	0	0	0	0	0	0	0	1	0	91	0	0
919	0	0	0	0	0	0	0	0	0	0	1	0	91	0	0
920	0	0	0	0	0	0	0	0	0	0	1	0	91	0	0
921	0	0	0	0	0	0	0	0	0	0	1	0	91	0	0
922	0	0	0	0	0	0	0	0	0	0	1	0	72	0	0
923	0	0	0	0	0	0	0	0	0	0	1	0	72	0	0
924	0	0	0	0	0	0	0	0	0	0	1	0	72	0	0
925	0	0	0	0	0	0	0	0	0	0	1	0	72	0	0
926	0	0	0	0	0	0	0	0	0	0	1	0	72	0	0
927	0	0	0	0	0	0	0	0	0	1	1	0	13	0	0
928	0	0	0	2	0	0	0	0	0	1	1	0	13	0	0
929	0	0	0	2	0	0	0	0	0	1	1	0	13	0	0
930	0	0	0	2	0	13	0	0	0	3	0	0	11	0	0
931	0	0	0	2	0	13	0	0	0	3	0	0	11	0	0
932	0	0	0	2	0	13	0	0	0	3	2	0	13	0	2
933	0	0	0	2	0	13	0	0	0	3	2	0	12	0	2
934	0	0	0	2	0	13	0	0	0	3	2	0	4	0	2
935	0	0	0	2	0	20	14	0	14	3	2	0	5	0	2
936	0	0	0	2	0	20	14	0	14	4	2	0	3	0	2
937	0	0	0	2	0	20	14	0	14	4	2	0	3	0	2
938	0	0	0	2	0	20	14	0	14	5	2	0	3	0	2
939	0	0	0	2	0	20	14	0	14	4	2	0	4	0	2
940	0	0	0	2	0	20	14	0	14	4	2	0	4	0	2
941	0	0	0	2	0	20	14	0	14	4	2	0	4	0	2
942	0	0	0	2	0	7	14	0	14	2	2	0	4	0	2
943	0	0	0	0	0	7	14	0	14	2	2	0	4	0	2
944	0	0	0	0	0	7	14	0	14	2	0	0	2	0	0
945	0	0	0	0	0	7	14	0	14	2	0	2	2	0	0
946	0	0	0	0	0	7	14	0	14	2	0	2	2	8	0
947	0	0	0	0	0	0	0	0	0	2	0	2	1	10	0
948	0	0	0	0	0	0	0	0	0	1	0	2	1	10	0
949	0	0	0	0	0	0	0	0	0	1	0	3	1	10	0
950	0	0	0	0	0	0	0	0	0	1	2	3	1	10	0
951	0	0	0	0	0	0	0	0	0	1	2	3	0	10	0
952	0	0	0	0	0	0	0	0	0	1	2	3	0	10	0
953	0	0	0	0	0	0	0	0	0	0	2	45	0	15	0
954	0	0	0	0	0	0	0	0	0	0	2	45	0	15	0
955	0	0	0	0	0	0	0	0	0	0	2	45	0	19	0
956	0	2	0	0	0	0	0	0	0	0	2	45	0	19	0
957	0	2	0	0	0	0	0	0	0	0	2	45	0	19	0
958	0	2	0	0	0	0	0	0	0	0	3	45	0	19	0
959	0	2	0	0	0	0	0	0	0	0	3	45	0	19	0
960	0	2	0	0	0	0	0	0	0	0	3	47	0	19	0
961	0	2	0	0	0	0	0	0	0	0	3	47	0	19	0
962	0	2	0	0	0	0	0	0	0	0	1	47	0	17	0
963	0	2	0	0	0	0	0	0	0	0	1	47	0	17	0
964	0	2	0	0	0	0	0	0	0	0	1	47	0	9	0
965	0	2	0	0	0	0	0	0	0	0	1	3	0	4	0
966	0	2	0	0	0	0	0	0	0	0	1	3	0	4	0
967	0	2	0	0	0	0	0	0	0	0	1	3	0	4	0
968	0	2	0	0	0	0	0	0	0	0	1	3	0	4	0
969	0	2	0	0	0	0	0	0	0	3	1	3	0	5	0
970	4	2	0	0	0	0	0	0	0	5	1	3	0	5	0
971	4	2	0	0	0	0	0	0	0	5	1	2	0	5	0
972	4	2	0	0	0	0	2	0	2	5	1	0	0	5	0
973	5	2	0	0	0	2	2	0	2	6	1	0	0	6	3
974	5	2	0	0	0	2	2	0	2	6	1	0	0	8	3
975	35	2	0	0	0	2	2	0	2	7	1	0	0	8	3
976	35	2	0	0	0	2	2	0	2	7	1	0	0	25	3
977	36	4	0	0	0	2	2	0	2	9	3	0	0	25	3
978	38	4	0	0	0	2	2	0	2	9	5	0	0	25	4
979	38	4	0	0	0	8	2	0	2	9	5	0	0	25	4
980	38	4	0	0	0	8	2	0	2	9	27	0	0	25	4
981	38	4	0	0	0	8	2	0	2	11	27	0	0	20	4
982	38	6	0	4	0	8	2	0	2	9	31	4	4	20	4
983	38	6	0	4	0	8	2	0	2	9	31	4	4	20	4
984	38	4	0	4	0	8	0	0	0	9	31	4	4	20	4
985	34	4	0	6	0	6	0	0	0	6	31	4	4	20	2
986	34	4	0	8	0	6	0	0	0	6	30	4	4	20	2
987	32	4	0	43	0	6	0	0	0	5	30	4	4	20	2
988	3	4	0	43	0	6	0	0	0	4	30	4	4	20	1
989	2	2	0	43	0	6	0	0	0	2	28	4	4	19	1
990	0	2	0	43	0	6	0	0	0	2	28	4	4	19	1
991	0	2	0	43	0	0	0	0	0	2	28	4	4	19	1
992	0	2	0	43	0	0	0	0	0	2	6	4	4	19	1
993	0	2	0	43	0	0	0	0	0	2	4	4	4	19	1
994	0	0	0	43	0	0	0	0	0	0	4	4	4	17	1
995	0	0	0	43	0	0	0	0	0	0	4	4	4	17	1
996	0	0	0	43	0	0	0	0	0	0	4	4	4	19	1
997	0	0	0	43	0	0	0	0	0	0	4	4	4	23	1
998	0	0	0	43	0	0	0	0	0	0	4	4	4	23	1
999	0	0	0	40	5	0	0	0	0	0	4	10	4	23	1
1000	0	0	0	40	5	0	0	0	0	0	4	10	4	23	1
1001	0	0	2	38	5	0	0	0	0	0	4	10	4	23	1
1002	0	0	2	0	5	0	0	0	0	0	0	6	0	6	0
1003	0	0	2	0	5	0	0	0	0	0	0	6	0	6	0
1004	0	0	2	0	5	0	0	0	0	0	0	6	0	6	0
1005	0	0	2	0	5	0	0	0	0	0	0	8	0	281	0
1006	0	0	2	0	5	0	0	0	0	0	0	8	0	283	0
1007	0	0	2	0	5	0	0	0	0	0	0	8	0	283	0
1008	0	0	2	0	5	0	0	0	0	0	0	8	0	283	0
1009	0	0	2	0	5	0	2	0	2	0	0	8	0	283	0
1010	0	0	2	0	5	0	2	0	2	0	0	8	0	283	0
1011	0	0	2	0	5	0	2	0	2	0	0	8	0	283	0
1012	0	0	2	0	5	0	2	0	2	0	0	8	0	279	0
1013	0	0	2	0	5	0	2	0	2	0	0	8	0	279	0
1014	0	0	2	0	0	0	2	0	2	0	0	8	0	279	0
1015	0	0	2	0	0	0	2	0	2	0	0	8	0	279	0
1016	0	0	0	0	0	0	2	0	2	0	0	9	0	277	0
1017	0	0	0	0	0	0	2	0	2	0	0	9	0	2	0
1018	0	0	0	0	0	0	2	0	2	0	4	7	0	3	0
1019	0	0	0	0	0	0	6	0	6	0	4	34	0	1	2
1020	0	0	0	0	0	0	6	0	6	0	6	34	0	1	2
1021	0	0	0	0	0	0	4	0	4	0	6	28	0	1	2
1022	0	0	0	0	0	0	4	0	4	0	6	28	0	1	4
1023	0	0	4	2	0	0	21	0	21	0	7	28	0	1	4
1024	0	0	4	4	0	0	21	0	21	0	7	37	0	13	5
1025	0	2	473	6	2	0	21	0	21	0	7	37	3	627	5
1026	0	2	473	6	98	0	21	0	21	0	7	71	3	628	20
1027	0	2	473	8	98	0	21	0	21	2	7	71	3	628	21
1028	0	2	473	8	98	0	21	0	21	135	7	71	3	628	23
1029	0	2	476	10	98	0	99	1	99	136	7	71	9	628	27
1030	0	605	501	10	98	0	101	1	101	138	7	71	12	634	142
1031	0	605	503	10	98	1	169	2	169	138	7	89	12	634	142
1032	0	631	504	10	98	1	170	2	170	139	1	89	12	634	143
1033	8	637	504	11	98	63	177	3	177	162	1	89	12	641	166
1034	8	637	504	11	98	63	177	3	177	162	1	97	12	644	166
1035	8	641	504	11	98	63	178	22	178	168	0	102	12	644	167
1036	8	641	504	9	98	63	178	22	178	168	0	102	12	644	169
1037	8	641	504	9	98	63	178	22	178	174	0	102	12	645	169
1038	8	641	504	9	96	63	208	22	208	174	0	102	12	646	169
1039	10	641	510	9	96	69	208	22	208	175	0	75	19	646	170
1040	16	641	510	9	96	69	204	22	204	177	0	75	19	646	171
1041	17	641	509	9	96	70	202	22	202	177	0	75	19	646	173
1042	17	511	508	9	96	70	202	22	202	176	0	75	19	646	173
1043	17	509	508	9	96	70	186	22	186	174	0	75	19	646	173
1044	17	489	508	9	96	70	64	22	64	173	0	42	19	640	155
1045	10	10	18	4	96	8	40	21	40	34	0	42	18	638	16
1046	9	10	18	4	0	7	39	20	39	34	0	14	16	25	14
1047	9	0	16	2	0	7	37	1	37	34	0	2	12	25	14
1048	9	0	16	2	0	7	35	1	35	16	0	2	11	25	12
1049	9	0	12	2	0	7	33	1	33	16	0	2	10	23	11
1050	9	0	10	0	0	7	32	1	32	15	0	2	9	17	11
1051	9	0	4	0	0	1	32	1	32	14	0	2	5	17	8
1052	1	0	2	0	0	1	32	1	32	7	0	2	1	6	6
1053	0	0	2	0	0	1	2	1	2	1	0	0	1	1	2
1054	0	0	2	0	0	1	2	1	2	1	0	0	0	0	0
1055	0	0	2	0	0	1	2	1	2	1	0	0	0	0	0
1056	0	0	1	0	0	1	2	1	2	1	0	0	0	0	0
1057	0	0	1	0	0	1	2	0	2	1	0	0	0	0	0
1058	0	0	1	0	0	2	2	0	2	1	0	0	0	0	0
1059	0	0	1	0	0	144	2	0	2	1	0	0	0	0	0
1060	0	0	1	0	0	144	0	0	0	1	0	0	0	0	0
1061	0	0	1	0	0	144	0	0	0	1	0	0	0	0	0
1062	0	0	1	0	0	144	0	0	0	1	0	0	0	0	0
1063	0	0	1	0	0	144	0	0	0	1	0	0	0	0	0
1064	0	0	1	0	0	144	0	2	0	1	0	0	0	0	0
1065	0	0	1	0	0	144	0	2	0	1	0	2	0	0	0
1066	0	0	1	0	0	144	0	2	0	1	0	2	0	0	0
1067	0	0	1	0	0	144	0	2	0	3	0	2	0	0	0
1068	0	0	11	0	0	145	0	2	0	19	0	2	0	0	5
1069	0	2	11	0	0	145	0	2	0	19	3	2	2	0	12
1070	0	2	1929	0	0	146	0	2	0	19	3	2	2	0	12
1071	0	2	1929	2	2	147	0	4	0	21	3	2	2	0	12
1072	0	2	1936	16	2	149	0	4	0	22	13	2	2	0	12
1073	0	2	1938	17	2	148	0	4	0	24	13	2	2	0	15
1074	0	7	1980	163	2	150	0	4	0	28	15	2	4	0	571
1075	2	7	1981	163	2	150	0	4	0	29	1349	2	33	3	571
1076	2	7	1990	163	2	150	0	2	0	32	1350	5	33	3	577
1077	2	7	1990	163	2	150	0	2	0	32	1352	5	33	3	577
1078	2	7	1990	163	2	150	0	2	0	32	1352	5	33	4	577
1079	2	7	1992	163	2	150	0	2	0	32	1352	5	33	4	577
1080	6	7	3327	163	3	150	0	2	0	31	1356	9	35	4	577
1081	1292	58	3333	163	1357	149	0	5	0	31	1450	10	35	4	577
1082	1292	58	3333	163	1357	147	0	5	0	68	1450	11	72	42	577
1083	1292	58	3333	162	1357	4	0	3	0	68	1456	13	72	42	577
1084	1292	58	3336	162	1357	4	0	4	0	71	1456	27	72	42	571
1085	1292	60	3333	161	1357	4	0	4	0	73	1476	27	72	42	572
1086	1294	60	3333	8	1357	2	0	4	0	67	1476	27	72	42	15
1087	1292	60	3333	8	1357	0	0	4	0	66	1473	27	72	40	15
1088	1295	62	3315	3	1357	0	0	4	0	66	1331	26	72	40	15
1089	1295	59	3315	2	1359	0	0	4	0	64	1330	26	72	40	15
1090	1295	61	3314	2	1359	0	0	4	0	55	1335	26	72	39	15
1091	1295	61	3314	0	1359	0	0	8	0	53	2141	22	78	40	15
1092	1295	61	1408	0	1359	0	0	10	0	52	2143	20	80	40	13
1093	1296	61	1408	0	1359	0	0	11	0	50	2142	20	80	40	13
1094	1296	61	1408	0	1359	0	0	11	0	48	2142	18	80	40	13
1095	1296	61	1408	0	1359	0	0	11	0	8	2142	16	14	3	13
1096	1296	61	1408	0	1359	0	0	10	0	5	2142	2	14	3	4
1097	1296	61	1408	0	1359	0	0	10	0	5	2120	2	14	3	4
1098	1296	61	1397	0	1359	0	0	10	0	5	2120	0	12	3	4
1099	1294	10	1397	0	1359	0	0	10	0	5	2066	0	12	3	4
1100	1293	6	1397	0	1359	0	0	10	0	4	2062	0	10	3	0
1101	4	6	1381	0	1358	0	0	8	0	4	2056	0	10	3	0
1102	4	4	1381	0	1357	0	0	8	0	2	2046	0	10	3	0
1103	4	2	1381	0	5	0	0	5	0	0	39	0	2	2	0
1104	3	2	1337	0	4	0	0	3	0	0	37	0	0	2	0
1105	3	0	1337	0	2	0	0	2	0	0	37	0	0	2	0
1106	3	0	1337	0	2	0	0	2	0	0	37	2	0	1	0
1107	3	0	1337	0	2	0	0	0	0	0	37	2	0	1	0
1108	0	0	7	0	0	0	0	0	0	0	37	2	0	1	0
1109	0	0	2	0	0	0	0	0	0	0	36	2	0	1	0
1110	0	0	2	0	0	0	0	0	0	0	36	2	0	1	0
1111	0	0	2	0	0	0	0	0	0	0	8	2	0	1	0
1112	0	0	2	0	0	2	0	0	0	0	2	2	0	0	0
1113	0	0	2	0	0	2	0	0	0	0	2	2	2	0	0
1114	0	2	2	0	0	4	0	0	0	0	2	2	2	0	0
1115	0	4	2	0	4	4	0	4	0	0	2	2	2	0	0
1116	0	4	2	0	4	4	0	4	0	0	2	2	2	0	0
1117	1	5	2	0	4	4	0	4	0	0	2	2	2	2	0
1118	1	5	2	0	4	4	0	4	0	0	2	0	2	2	0
1119	2	5	2	0	4	4	0	4	0	0	2	0	2	2	0
1120	2	5	2	0	4	4	0	4	0	0	2	0	2	2	0
1121	2	5	2	0	4	4	0	4	0	0	2	0	2	2	0
1122	2	5	2	0	4	4	0	4	0	0	2	0	2	2	0
1123	2	5	2	0	4	4	0	4	0	0	2	0	2	2	0
1124	2	5	2	0	4	4	0	5	0	0	2	0	2	2	0
1125	2	5	0	0	4	2	0	5	0	0	2	0	0	4	0
1126	2	3	0	0	4	2	0	5	0	0	2	0	0	4	0
1127	2	1	0	0	0	0	0	1	0	0	2	0	0	4	0
1128	2	1	0	0	0	0	0	1	0	0	2	0	0	4	0
1129	1	0	0	0	0	0	0	1	0	0	2	0	0	4	0
1130	1	0	0	0	0	0	0	1	0	0	2	0	0	4	0
1131	1	0	0	0	0	0	0	1	0	0	0	0	0	4	0
1132	1	0	0	0	0	0	2	1	2	0	0	0	0	4	0
1133	1	0	0	0	0	0	2	1	2	0	0	0	0	4	0
1134	1	0	0	0	0	0	2	1	2	0	0	0	0	4	0
1135	1	0	0	0	0	0	2	1	2	0	0	0	0	4	0
1136	1	0	0	0	0	0	2	1	2	0	0	0	0	5	0
1137	1	0	0	0	0	0	3	1	3	0	0	0	0	7	0
1138	1	0	0	0	0	0	3	1	3	0	0	0	0	7	0
1139	6	0	0	0	0	3	3	1	3	0	1	0	5	11	8
1140	6	0	2	0	0	5	3	6	3	0	1	0	120	13	8
1141	6	4	2	0	0	5	7	9	7	4	5	0	120	13	8
1142	6	4	2	0	0	5	7	103	7	4	5	0	126	13	8
1143	6	4	2	0	0	10	7	103	7	4	5	0	126	13	8
1144	6	4	2	0	0	10	7	106	7	4	5	0	127	13	8
1145	5	4	2	0	0	10	7	106	7	4	5	0	128	13	8
1146	5	4	2	0	0	36	7	106	7	4	5	0	135	13	9
1147	5	4	2	0	0	36	7	106	7	4	5	0	135	13	9
1148	5	4	2	0	0	36	7	106	7	4	5	0	135	13	9
1149	5	4	2	0	0	36	7	107	7	4	5	0	178	11	9
1150	5	4	2	0	0	36	7	107	7	4	5	0	183	11	9
1151	5	4	2	0	0	35	7	107	7	4	5	0	229	13	11
1152	5	4	2	0	0	34	7	103	7	4	5	0	229	10	11
1153	5	0	2	0	0	34	3	103	3	0	1	0	229	10	11
1154	2	0	2	0	0	34	3	102	3	2	1	0	229	10	6
1155	0	0	0	2	0	34	3	110	3	2	1	1	229	8	7
1156	0	0	2	2	0	34	3	109	3	2	1	1	230	8	7
1157	0	0	2	2	0	36	3	116	3	2	1	1	236	8	4
1158	0	0	2	2	0	35	3	116	3	2	1	1	240	8	3
1159	0	0	2	2	0	35	3	116	3	2	1	1	241	8	3
1160	0	0	2	2	0	34	3	116	3	2	1	1	253	5	3
1161	0	0	2	2	0	34	3	115	3	2	1	1	215	3	3
1162	0	0	2	2	0	34	3	23	3	2	1	1	217	3	3
1163	0	0	2	2	0	32	3	20	3	2	1	1	220	1	1
1164	0	0	2	2	0	32	1	20	1	2	1	1	213	0	1
1165	0	0	2	2	0	32	1	20	1	5	0	1	213	2	1
1166	0	0	2	2	0	32	1	20	1	5	0	1	213	2	1
1167	0	0	2	2	0	32	1	20	1	5	0	1	220	2	1
1168	0	2	0	0	0	36	5	20	5	5	0	1	255	2	1
1169	0	2	0	0	0	36	5	20	5	5	0	1	254	2	1
1170	0	2	0	0	0	36	5	20	5	5	0	1	250	2	1
1171	0	2	0	0	0	14	5	20	5	5	0	1	271	2	1
1172	0	2	0	0	0	14	5	10	5	5	0	1	269	2	1
1173	0	4	0	0	0	10	5	10	5	5	0	1	269	2	1
1174	0	4	0	0	0	10	5	10	5	5	0	1	265	2	1
1175	0	4	0	0	0	10	5	10	5	5	0	0	265	2	1
1176	0	4	0	0	0	10	4	10	4	5	0	0	152	2	1
1177	0	4	0	0	0	6	4	10	4	3	0	0	96	0	0
1178	0	4	0	0	0	6	4	10	4	2	0	0	107	0	0
1179	0	4	0	0	0	6	4	10	4	2	21	0	109	0	0
1180	0	4	0	0	0	6	4	10	4	2	21	0	109	0	0
1181	0	4	0	0	0	6	4	10	4	2	21	0	109	0	0
1182	0	4	0	0	0	6	4	10	4	2	21	0	106	0	0
1183	0	4	0	0	0	6	4	10	4	2	21	0	105	0	0
1184	0	4	0	0	0	6	4	10	4	0	21	0	92	0	0
1185	0	2	0	0	0	6	4	0	4	0	21	0	92	0	0
1186	0	2	0	0	0	6	0	0	0	0	21	0	90	0	0
1187	0	2	0	0	0	8	0	0	0	0	21	0	90	0	0
1188	0	2	0	0	0	8	0	0	0	0	21	0	89	0	0
1189	0	2	0	0	0	8	0	0	0	0	21	0	81	0	0
1190	0	2	0	0	0	8	0	0	0	0	23	0	23	1	1
1191	0	2	0	0	0	8	0	0	0	0	23	0	21	7	1
1192	0	2	0	0	0	8	0	0	0	0	23	0	21	7	1
1193	0	2	0	0	0	8	0	0	0	0	23	0	2	7	1
1194	0	6	0	0	0	8	0	0	0	0	2	0	2	7	1
1195	0	6	0	0	0	4	0	0	0	0	2	0	4	7	1
1196	0	6	0	0	0	2	0	0	0	0	2	0	4	7	1
1197	0	6	0	0	0	2	0	0	0	0	2	0	4	7	1
1198	0	6	0	0	0	2	0	0	0	0	2	0	4	7	1
1199	0	4	0	0	0	2	0	0	0	0	2	0	4	7	1
1200	0	4	0	0	0	2	0	0	0	0	2	0	4	7	1
1201	0	4	0	0	0	2	0	0	0	0	2	0	4	7	1
1202	0	4	0	0	0	0	0	0	0	0	0	0	2	6	0
1203	0	4	0	0	0	0	0	0	0	0	0	0	2	0	0
1204	0	4	0	0	0	0	0	0	0	0	0	0	2	0	0
1205	0	4	0	0	0	0	0	0	0	0	0	0	2	0	0
1206	0	1	0	0	0	0	0	0	0	0	0	0	2	0	0
1207	0	1	0	0	0	0	0	0	0	0	0	0	2	0	0
1208	0	1	0	0	0	0	0	0	0	0	0	0	2	0	0
1209	0	1	0	0	0	0	0	0	0	0	0	0	2	0	0
1210	0	1	0	0	0	0	0	0	0	0	0	0	2	0	0
1211	0	1	0	0	0	0	0	0	0	0	0	0	2	0	0
1212	0	1	0	0	0	0	0	13	0	0	0	2	2	0	0
1213	0	1	0	1	0	0	0	13	0	0	0	2	2	0	0
1214	0	1	0	1	0	0	0	13	0	0	6	2	2	0	0
1215	0	1	0	1	0	0	0	13	0	0	6	2	2	0	0
1216	1	1	0	1	0	0	0	13	0	0	6	2	0	0	0
1217	1	1	0	1	0	0	0	13	0	0	6	2	0	0	0
1218	1	1	0	1	0	0	0	13	0	0	6	2	0	0	0
1219	1	1	0	1	0	0	0	13	0	0	6	2	0	0	0
1220	1	1	2	1	0	0	0	13	0	0	10	2	0	0	0
1221	1	2	2	1	0	0	0	13	0	0	10	2	0	0	0
1222	2	6	2	1	0	0	0	13	0	0	10	2	2	0	0
1223	4	6	2	1	0	0	0	13	0	0	10	2	2	0	0
1224	9	8	2	4	0	0	0	0	0	2	10	2	2	0	0
1225	9	8	3	4	0	0	0	0	0	2	10	2	2	2	75
1226	9	8	3	3	86	0	0	0	0	2	10	2	2	3	77
1227	9	8	3	3	86	0	0	2	0	2	10	2	2	3	77
1228	9	7	3	3	86	0	0	2	0	2	10	2	2	3	77
1229	9	7	11	4	86	0	0	2	0	2	12	2	2	3	77
1230	10	7	15	6	86	0	0	2	0	2	12	2	2	37	77
1231	10	8	25	6	86	0	0	2	0	2	12	2	2	38	77
1232	10	8	26	6	86	0	0	2	0	2	12	63	2	38	77
1233	10	8	26	6	86	0	0	3	0	2	2	63	2	38	77
1234	9	4	26	6	86	0	0	28	0	2	2	63	0	38	77
1235	9	4	26	6	86	0	0	32	0	2	2	63	0	38	77
1236	9	114	26	6	86	0	2	34	2	0	2	63	0	38	79
1237	5	125	26	6	86	0	2	48	2	3	2	63	0	38	79
1238	5	129	28	6	86	0	5	57	5	3	2	63	2	38	79
1239	6	129	28	3	0	0	5	55	5	276	2	68	4	38	79
1240	6	145	30	3	0	0	5	55	5	276	2	68	4	38	79
1241	6	145	22	2	0	0	5	55	5	276	2	68	4	38	79
1242	6	145	22	2	0	0	5	57	5	301	2	68	4	38	79
1243	6	144	22	2	0	0	5	57	5	301	2	68	4	38	79
1244	5	151	21	2	0	0	5	57	5	301	2	68	4	38	79
1245	5	151	17	2	0	0	5	57	5	302	28	68	6	1	4
1246	4	151	5	2	0	0	5	56	5	302	29	68	6	0	4
1247	4	151	4	2	0	0	5	56	5	302	29	68	6	0	4
1248	4	41	4	2	0	0	5	51	5	302	29	68	6	0	4
1249	4	41	4	2	0	0	5	36	5	302	27	68	6	0	4
1250	2	41	4	2	0	0	3	29	3	301	27	68	4	0	4
1251	2	36	4	2	0	0	3	29	3	301	27	61	2	0	4
1252	2	33	4	0	0	0	3	2	3	299	27	61	2	0	4
1253	1	20	4	0	0	0	2	2	2	299	27	61	2	0	4
1254	1	20	2	0	0	0	2	2	2	274	27	61	2	0	2
1255	1	9	0	0	0	0	2	2	2	274	27	61	2	0	2
1256	0	2	0	0	0	0	2	2	2	274	27	0	2	0	0
1257	0	0	0	0	0	0	2	0	2	0	27	0	0	0	0
1258	0	0	0	0	0	0	2	0	2	0	0	0	0	0	0
1259	0	0	0	0	0	0	4	0	4	1	20	0	0	0	0
1260	0	0	0	0	0	0	2	0	2	1	20	0	0	0	0
1261	0	5	0	0	0	0	4	0	4	1	20	0	10	0	0
1262	0	5	0	0	0	0	8	0	8	1	20	0	10	0	0
1263	0	5	0	0	0	0	8	0	8	1	20	0	11	0	0
1264	0	6	0	0	0	0	8	0	8	1	20	0	11	0	0
1265	0	6	7	1	0	0	8	0	8	1	24	5	11	0	0
1266	3	9	7	3	2	0	17	0	17	1	24	5	13	0	0
1267	3	9	7	5	4	0	17	1	17	1	24	5	13	0	1
1268	3	16	7	11	4	0	19	3	19	1	24	7	13	0	1
1269	3	16	7	11	4	0	19	254	19	1	24	7	27	0	1
1270	3	20	7	11	4	0	19	254	19	1	24	7	29	36	1
1271	3	24	7	11	4	0	19	254	19	1	24	7	31	36	1
1272	3	30	7	11	4	1	19	254	19	1	24	7	31	36	6
1273	3	30	7	11	23	1	19	260	19	1	24	7	31	36	18
1274	11	31	8	31	24	4	19	267	19	1	24	7	31	36	20
1275	17	33	18	32	26	4	21	270	21	1	24	7	31	36	20
1276	17	35	18	32	26	4	21	281	21	1	24	7	31	36	22
1277	22	35	18	32	28	11	21	282	21	1	24	7	21	36	1329
1278	31	39	18	32	28	15	16	282	16	1	24	7	19	36	1342
1279	33	41	18	28	26	15	16	282	16	1	24	7	19	36	1342
1280	33	45	18	28	26	15	16	284	16	1	24	7	19	36	1546
1281	36	49	19	29	28	18	16	284	16	1	24	7	21	36	1558
1282	191	47	19	29	28	18	18	284	18	11	30	7	19	38	1567
1283	200	45	19	29	28	560	18	284	18	11	36	0	19	39	1567
1284	214	40	24	28	28	560	12	294	12	22	36	0	19	39	1569
1285	218	42	26	28	28	560	19	319	19	24	41	0	19	605	1573
1286	2817	42	26	28	23	560	19	325	19	24	43	0	21	607	1573
1287	2817	37	26	22	23	562	17	326	17	24	47	0	21	607	1572
1288	2819	36	26	22	23	562	17	326	17	24	64	0	21	609	1572
1289	2820	36	26	21	23	562	17	327	17	24	67	0	21	609	1574
1290	2822	35	26	21	21	566	17	331	17	24	69	0	21	609	1588
1291	2822	48	26	21	21	579	15	331	15	24	71	0	21	609	1588
1292	2812	48	26	21	23	579	15	333	15	24	71	0	21	609	1588
1293	2814	46	26	21	23	577	15	333	15	24	71	0	6	609	1588
1294	2766	45	26	21	21	577	13	333	13	22	71	0	4	573	1583
1295	2693	45	26	21	21	573	15	331	15	22	71	0	4	573	1583
1296	2660	45	23	2	21	572	15	327	15	14	71	0	2	573	1576
1297	2647	37	19	2	21	570	8	323	8	14	67	0	2	573	1554
1298	55	33	19	2	21	570	8	322	8	10	46	0	0	573	1554
1299	46	33	17	2	21	570	8	290	8	8	42	0	0	573	1554
1300	42	33	17	2	21	570	8	277	8	15	42	0	0	573	1554
1301	36	33	17	2	21	570	8	275	8	15	32	0	0	573	1544
1302	26	26	17	2	21	562	8	271	8	12	32	0	0	573	1543
1303	19	26	9	2	21	562	8	24	8	14	33	0	0	573	1538
1304	11	26	2	2	19	560	8	20	8	12	29	0	0	573	1531
1305	4	23	1	2	2	15	4	20	4	12	23	0	0	573	1527
1306	3	18	1	1	2	14	2	15	2	12	18	0	0	573	24
1307	3	18	1	1	2	14	2	13	2	10	18	0	0	573	23
1308	3	18	1	1	2	14	2	11	2	10	16	0	0	573	21
1309	3	18	0	0	2	14	2	1	2	10	12	0	0	5	19
1310	3	18	0	0	2	14	7	0	7	10	10	0	0	3	2
1311	3	18	0	0	2	14	7	0	7	10	10	0	2	3	2
1312	3	18	0	0	2	14	7	0	7	10	10	0	2	3	2
1313	0	4	0	0	0	16	7	0	7	9	8	0	2	2	0
1314	0	3	0	0	0	15	7	0	7	9	8	0	2	2	0
1315	0	3	0	0	0	15	9	0	9	9	8	0	2	0	0
1316	0	3	0	0	0	15	11	0	11	9	7	0	2	0	0
1317	0	0	0	0	0	2	11	0	11	9	7	0	2	0	2
1318	0	0	0	0	2	2	11	0	11	13	7	0	2	0	2
1319	0	0	0	0	2	2	16	0	16	13	7	0	2	0	2
1320	10	2	0	0	2	2	18	0	18	18	9	0	3	0	4
1321	10	4	0	0	2	2	18	12	18	18	9	0	5	2	17
1322	10	4	0	0	2	2	18	12	18	20	9	0	5	2	19
1323	10	4	0	0	2	2	15	12	15	20	5	2	5	2	19
1324	10	16	0	0	5	2	15	12	15	20	3	2	7	22	27
1325	10	16	0	0	5	2	15	12	15	20	3	2	7	23	28
1326	10	16	0	0	5	2	15	12	15	20	3	2	7	23	28
1327	10	17	0	0	5	2	15	12	15	24	3	4	7	23	28
1328	10	39	0	0	5	0	15	12	15	24	3	17	5	25	28
1329	10	52	0	0	5	0	15	12	15	26	3	17	5	29	39
1330	10	52	0	0	5	0	15	14	15	26	3	17	5	29	39
1331	10	52	0	0	7	0	15	16	15	26	2	17	5	33	41
1332	0	52	0	0	7	0	15	16	15	26	2	17	4	35	42
1333	0	52	0	0	8	2	15	6	15	24	2	17	4	35	42
1334	0	52	0	0	8	6	15	10	15	28	2	17	4	39	46
1335	0	50	0	15	8	8	15	10	15	23	0	17	4	41	44
1336	0	38	0	15	8	8	13	12	13	16	0	17	4	39	44
1337	0	38	0	15	8	8	13	14	13	14	0	17	4	28	44
1338	2	38	4	15	8	8	13	14	13	14	2	17	4	28	44
1339	2	38	9	15	8	8	8	14	8	14	2	17	2	28	44
1340	2	15	9	15	8	8	8	14	8	14	2	4	4	26	44
1341	2	15	9	15	8	8	4	12	4	12	2	4	4	26	42
1342	2	4	9	15	4	8	4	12	4	10	2	2	4	26	40
1343	2	4	9	15	4	8	4	12	4	10	2	2	4	26	40
1344	2	4	9	15	4	8	4	12	4	10	2	2	4	26	34
1345	2	4	9	15	3	8	4	10	4	10	2	2	2	26	31
1346	2	4	9	15	1	6	4	10	4	8	2	2	2	20	29
1347	2	0	9	0	1	2	4	10	4	8	2	2	2	16	6
1348	2	0	9	0	1	0	4	8	4	8	2	2	2	4	6
1349	2	0	9	0	1	0	0	6	0	4	2	0	2	0	0
1350	2	0	9	0	0	0	0	6	0	4	2	0	2	0	0
1351	2	0	8	0	0	0	0	6	0	4	2	0	2	0	0
1352	16	0	8	0	0	0	0	6	0	4	2	0	2	0	0
1353	16	0	8	0	0	0	0	6	0	4	2	0	2	0	0
1354	16	0	8	0	0	0	0	6	0	4	2	0	2	7	0
1355	16	0	8	0	0	0	0	4	0	0	2	0	2	7	0
1356	16	0	4	0	0	0	0	0	0	0	2	0	2	7	0
1357	16	5	4	0	0	0	0	0	0	0	2	63	2	7	0
1358	16	6	4	0	0	2	0	0	0	0	2	64	2	7	0
1359	16	6	4	0	0	2	0	0	0	0	2	64	2	9	0
1360	18	6	4	1	0	10	0	0	0	0	2	64	2	10	0
1361	18	6	0	1	0	16	0	0	0	0	19	64	4	11	0
1362	18	9	0	1	0	16	0	0	0	6	19	64	4	12	0
1363	26	15	0	2	2	44	0	0	0	6	20	64	16	12	0
1364	33	15	0	4	2	44	0	0	0	6	22	67	23	52	0
1365	197	16	10	5	2	47	0	0	0	10	22	72	215	54	0
1366	202	16	11	5	2	49	3	0	3	31	50	74	231	63	4
1367	622	24	17	5	3	55	3	1	3	45	100	84	252	72	7
1368	629	24	17	5	3	56	3	1	3	50	111	113	258	72	8
1369	629	33	17	6	3	56	5	44	5	94	134	358	385	78	12
1370	637	39	29	47	6	66	111	44	111	110	139	360	393	78	16
1371	640	40	34	48	6	66	159	44	159	125	139	361	394	78	16
1372	640	40	34	48	6	66	159	44	159	133	139	367	394	78	17
1373	640	40	34	48	6	66	160	44	160	133	139	367	394	78	17
1374	626	39	34	51	6	66	160	44	160	133	139	367	394	78	17
1375	626	41	34	51	6	57	161	44	161	133	139	367	384	80	17
1376	619	41	37	51	6	34	161	44	161	129	139	367	377	68	17
1377	477	36	37	47	6	31	161	44	161	124	137	362	337	68	17
1378	454	32	37	47	4	27	161	44	161	112	130	360	198	67	17
1379	454	29	37	47	4	25	161	44	161	100	98	357	194	29	15
1380	447	27	37	46	4	24	161	44	161	100	79	328	193	29	16
1381	447	22	37	46	4	16	159	44	159	95	57	23	81	22	15
1382	21	9	8	12	0	2	54	44	54	82	43	8	43	16	12
1383	21	8	3	11	0	2	4	44	4	81	42	6	43	16	12
1384	18	8	3	11	0	2	4	44	4	56	42	6	41	16	11
1385	10	6	3	4	0	2	3	43	3	35	41	6	8	15	11
1386	7	5	3	3	0	2	3	43	3	27	41	4	8	14	11
1387	6	5	3	0	0	2	3	43	3	25	40	4	2	4	9
1388	6	5	1	0	0	2	3	43	3	25	40	4	2	2	5
1389	6	5	1	0	0	2	3	0	3	25	38	4	2	2	5
1390	6	5	1	0	0	2	3	0	3	25	38	4	2	0	5
1391	6	2	1	0	0	0	3	0	3	25	22	4	0	0	4
1392	2	2	1	0	0	0	3	0	3	13	22	0	0	0	2
1393	2	2	1	0	0	0	2	0	2	3	22	0	0	0	2
1394	2	2	0	0	0	80	2	0	2	3	22	0	0	0	2
1395	2	2	0	0	0	80	1	0	1	3	22	0	0	0	2
1396	0	2	0	0	0	80	1	0	1	3	22	0	0	0	0
1397	0	2	0	0	0	80	1	0	1	3	22	0	0	0	0
1398	0	0	0	0	0	80	1	0	1	3	15	0	0	0	0
1399	0	0	0	0	0	80	1	0	1	3	2	0	0	0	0
1400	0	0	0	0	0	80	1	0	1	3	2	0	0	0	0
1401	0	0	0	0	0	80	1	0	1	2	2	0	0	0	0
1402	0	0	0	0	0	80	1	0	1	2	2	0	0	0	0
1403	0	0	0	0	0	80	1	0	1	2	0	0	0	0	0
1404	0	0	0	0	0	80	0	0	0	2	0	0	0	0	0
1405	0	0	0	0	0	80	0	0	0	2	0	0	0	0	0
1406	0	0	0	0	0	80	0	0	0	2	0	0	0	0	0
1407	0	0	0	0	0	80	0	0	0	0	0	0	0	0	0
1408	0	0	0	0	0	80	0	0	0	0	0	0	0	0	0
1409	0	0	0	0	0	78	0	0	0	0	0	0	0	0	0
1410	0	0	0	0	0	78	0	0	0	0	0	0	0	0	0
1411	0	0	0	0	0	0	0	0	0	0	0	0	0	0	0
1412	0	0	2	0	0	0	0	0	0	0	0	0	0	0	0
1413	0	0	2	0	0	0	0	0	0	0	0	0	0	0	0
1414	0	2	2	0	0	0	0	0	0	0	0	0	0	0	0
1415	0	2	2	0	0	0	0	0	0	0	0	0	0	0	0
1416	0	2	2	0	0	0	0	0	0	0	0	0	0	0	0
1417	0	2	2	2	0	0	0	0	0	0	0	0	12	0	0
1418	0	2	2	4	0	0	0	0	0	0	0	0	12	0	0
1419	0	2	2	4	0	0	4	0	4	0	0	0	12	0	0
1420	0	2	2	4	0	0	7	0	7	0	0	0	12	0	0
1421	0	2	2	4	0	0	7	0	7	0	0	0	12	0	0
1422	0	2	2	4	0	0	7	0	7	0	0	0	12	0	0
1423	0	2	2	4	0	0	7	0	7	0	0	0	12	0	0
1424	0	2	0	4	0	0	7	0	7	0	0	0	12	0	0
1425	0	2	0	4	0	0	7	0	7	0	0	0	12	0	0
1426	0	0	0	4	0	0	7	0	7	0	0	0	12	0	0
1427	0	0	0	4	0	0	7	0	7	0	0	0	12	0	0
1428	0	0	0	4	0	0	7	0	7	0	0	0	12	0	0
1429	0	0	0	2	0	0	7	0	7	0	0	0	0	0	0
1430	0	0	0	0	0	6	7	0	7	0	0	0	0	0	0
1431	0	0	0	0	0	6	7	0	7	0	0	0	0	0	0
1432	0	0	0	0	0	6	7	0	7	0	0	0	0	0	0
1433	0	0	0	0	0	6	7	0	7	0	0	0	0	0	0
1434	0	0	0	0	0	6	5	0	5	0	0	0	0	0	0
1435	0	0	0	0	0	6	2	0	2	0	0	0	0	0	0
1436	0	0	0	0	0	6	2	0	2	0	0	0	0	0	0
1437	0	0	0	0	0	6	2	0	2	0	0	0	0	0	0
1438	0	0	0	0	0	6	2	0	2	0	0	0	0	0	0
1439	0	0	0	0	0	6	0	0	0	0	0	0	0	0	0
1440	0	0	0	0	0	6	0	0	0	0	0	0	0	0	0
1441	0	0	0	0	0	6	0	0	0	0	0	0	0	0	0
1442	0	0	0	0	0	0	0	0	0	0	0	0	0	0	0
1443	0	0	0	0	0	0	0	0	0	0	0	0	0	0	0
1444	0	0	0	0	0	0	0	0	0	0	0	0	0	0	0
1445	0	0	0	0	0	0	0	0	0	0	0	0	0	0	0
1446	3	0	0	0	0	0	0	0	0	0	0	0	0	1	0
1447	3	0	0	0	0	1	0	0	0	0	0	0	17	3	0
1448	3	0	0	0	0	1	0	0	0	0	0	0	23	4	0
1449	3	0	4	0	0	1	0	0	0	0	0	0	23	4	0
1450	3	0	4	0	0	1	0	0	0	0	0	0	23	4	0
1451	3	0	4	0	0	5	0	0	0	0	0	0	25	6	0
1452	3	0	4	0	0	5	0	0	0	0	0	0	25	6	0
1453	3	0	4	0	0	5	0	0	0	0	0	0	27	6	0
1454	6	0	4	0	0	5	0	0	0	0	0	0	27	6	0
1455	6	0	4	0	0	5	0	2	0	0	0	2	28	6	0
1456	6	0	4	0	0	9	0	2	0	0	0	2	28	6	0
1457	6	0	4	0	0	9	0	2	0	0	0	2	28	6	0
1458	6	0	4	0	0	9	0	2	0	0	0	2	28	6	0
1459	6	0	4	0	0	10	0	2	0	0	0	2	12	4	2
1460	6	0	4	0	0	11	0	2	0	0	0	2	12	4	2
1461	6	0	4	0	0	11	0	2	0	0	0	2	15	3	2
1462	6	0	4	0	0	11	0	4	0	0	0	2	20	3	2
1463	6	0	4	0	0	7	0	4	0	0	0	2	20	2	2
1464	6	0	4	0	0	7	0	4	0	0	0	2	54	2	4
1465	6	0	4	0	0	7	0	9	0	0	0	2	218	2	4
1466	6	0	4	0	0	9	0	9	0	0	5	2	302	2	4
1467	6	0	4	0	0	9	0	11	0	0	5	0	307	2	4
1468	6	0	4	2	0	9	0	11	0	0	5	0	307	2	4
1469	6	0	4	2	0	9	0	11	0	2	5	0	307	2	4
1470	6	0	4	2	0	9	0	11	0	2	5	0	307	2	4
1471	6	0	4	2	0	9	0	9	0	2	5	0	-	0	4
1472	6	0	4	2	0	7	0	9	0	2	5	0	-	0	4
1473	6	0	4	2	0	7	0	9	0	2	5	0	-	0	4
1474	3	0	4	2	0	5	0	9	0	2	5	0	305	0	2
1475	0	0	4	2	0	3	0	7	0	2	5	0	305	0	2
1476	0	3	4	2	0	3	0	7	0	4	5	1	295	1	2
1477	0	3	4	2	0	3	0	2	0	4	9	1	291	1	2
1478	3	3	4	2	0	3	0	2	0	6	7	1	291	1	2
1479	3	3	4	2	0	3	0	0	0	6	8	1	272	1	2
1480	3	3	4	0	0	2	0	0	0	6	8	1	265	1	2
1481	3	3	4	0	0	2	0	0	0	6	8	1	106	1	2
1482	3	3	4	0	0	2	0	0	0	6	8	1	102	1	2
1483	3	3	4	0	0	6	0	0	0	6	8	1	98	1	2
1484	3	3	4	0	0	6	0	0	0	6	8	1	15	1	2
1485	3	3	0	0	0	6	0	0	0	6	8	1	2	1	0
1486	3	3	0	0	0	6	0	0	0	19	10	1	2	1	0
1487	3	3	0	0	0	6	0	0	0	20	10	1	2	1	0
1488	5	0	0	0	21	6	0	0	0	22	10	1	8	1	0
1489	5	0	2	0	21	6	0	0	0	22	10	0	8	1	0
1490	4	0	8	0	21	6	0	0	0	22	8	0	8	1	0
1491	4	0	8	0	21	6	0	0	0	22	8	0	8	0	0
1492	5	0	8	13	21	6	0	0	0	20	8	2	8	0	2
1493	7	0	8	13	21	8	0	0	0	18	5	2	10	0	2
1494	5	0	8	13	21	8	0	0	0	18	5	2	10	2	2
1495	5	0	8	13	21	8	0	0	0	18	5	2	10	2	2
1496	7	0	8	13	21	9	0	0	0	20	5	2	23	2	3
1497	10	1	10	13	24	187	0	1	0	23	8	2	52	2	2219
1498	11	1	14	22	24	189	0	1	0	23	9	2	54	7	2220
1499	11	1	14	58	24	196	0	1	0	27	11	2	57	7	2220
1500	11	1	16	58	23	198	0	1	0	28	11	2	74	8	2220
1501	15	1	23	59	23	198	1	1	1	32	11	4	76	14	2220
1502	16	1	25	59	21	197	1	1	1	32	12	4	78	16	2220
1503	16	1	25	59	21	193	1	1	1	32	11	6	78	16	2220
1504	27	1	33	61	3	194	1	1	1	32	11	6	78	16	2220
1505	44	1	33	61	3	192	1	1	1	32	11	6	78	16	2220
1506	46	1	82	61	3	192	18	1	18	32	12	6	78	14	2220
1507	46	1	82	61	3	192	18	1	18	32	12	6	89	14	2220
1508	48	1	82	61	3	192	18	1	18	30	12	6	89	14	2220
1509	48	1	80	61	1	36	18	1	18	29	12	6	71	14	2211
1510	50	1	74	52	1	34	18	2	18	29	10	4	67	9	2211
1511	49	1	74	52	0	27	18	2	18	29	8	4	65	9	2211
1512	49	1	69	52	0	7	18	2	18	22	3	4	56	8	3
1513	48	0	69	51	0	5	17	4	17	18	3	4	56	2	0
1514	46	0	62	2	0	2	17	4	17	2	2	4	39	0	0
1515	46	0	60	2	0	1	17	3	17	2	2	2	38	0	0
1516	36	0	57	0	0	1	17	3	17	2	2	2	35	0	0
1517	31	0	57	0	0	1	19	3	19	2	2	2	25	0	0
1518	28	0	57	0	0	1	19	3	19	0	1	0	23	0	0
1519	27	0	50	0	0	1	19	3	19	0	1	0	23	0	0
1520	25	0	50	0	0	3	28	5	28	0	1	0	23	0	1
1521	25	0	50	0	0	3	28	5	28	0	1	0	16	0	1
1522	25	0	50	0	0	3	28	5	28	0	1	0	16	0	1
1523	23	0	48	0	0	3	28	5	28	0	1	0	5	0	1
1524	18	0	47	0	0	2	28	5	28	0	1	0	4	0	1
1525	2	0	47	0	0	2	28	2	28	0	1	0	3	0	1
1526	1	0	47	2	0	2	28	2	28	0	1	0	3	0	1
1527	1	0	47	2	0	2	28	2	28	0	3	0	2	0	1
1528	1	0	47	2	0	2	28	2	28	0	3	0	2	0	1
1529	1	0	47	2	2	2	29	2	29	3	7	0	0	0	1
1530	1	10	51	5	2	2	29	35	29	28	7	0	0	0	1
1531	3	10	101	7	2	67	29	35	29	28	57	0	0	0	1
1532	15	12	111	7	8	167	29	39	29	28	73	0	0	0	1
1533	17	12	112	787	8	168	35	39	35	28	74	0	0	0	1
1534	17	12	114	789	12	168	35	40	35	28	76	0	0	0	1
1535	27	12	160	790	16	205	37	43	37	30	122	0	0	0	1
1536	27	12	160	790	19	207	37	43	37	31	124	0	0	0	1
1537	27	12	160	790	19	738	37	54	37	31	124	0	0	5	19
1538	27	12	160	792	21	742	35	54	35	31	124	0	0	6	21
1539	27	13	161	792	21	743	35	54	35	31	129	0	0	6	21
1540	27	13	161	792	21	743	35	54	35	31	129	0	0	6	21
1541	27	13	161	792	19	743	35	54	35	30	129	0	0	6	21
1542	27	5	161	789	19	743	35	46	35	5	129	0	0	7	21
1543	29	5	111	789	19	693	35	46	35	5	79	0	2	13	21
1544	21	5	109	789	19	691	34	46	34	5	77	0	2	13	21
1545	14	3	54	789	19	685	2	21	2	5	71	0	2	13	21
1546	14	3	54	787	15	684	2	21	2	5	71	0	2	13	20
1547	8	1	7	786	11	656	0	13	0	5	61	0	2	13	20
1548	6	1	7	4	7	641	0	11	0	3	59	0	2	13	20
1549	6	1	5	4	5	635	0	0	0	5	59	0	2	13	4
1550	2	1	5	1	3	629	0	0	0	5	53	0	2	7	2
1551	2	1	5	1	3	629	0	0	0	4	15	0	2	7	2
1552	2	1	5	1	3	542	0	0	0	4	15	0	2	7	2
1553	2	1	5	1	3	542	0	0	0	4	15	0	2	7	2
1554	2	1	5	1	3	542	0	0	0	4	15	0	2	7	2
1555	2	5	5	1	3	542	0	0	0	4	15	0	0	1	2
1556	2	5	3	1	3	542	0	0	0	4	15	0	0	1	2
1557	2	5	3	1	3	542	0	0	0	2	15	0	0	0	2
1558	0	5	1	1	3	541	0	0	0	2	15	0	0	0	2
1559	0	5	1	0	3	16	0	0	0	2	15	0	0	0	2
1560	0	5	0	0	2	14	0	0	0	2	5	0	0	0	0
1561	0	5	0	0	2	0	0	0	0	2	0	0	0	0	0
1562	0	4	0	0	2	0	0	0	0	2	0	0	0	0	0
1563	0	4	0	0	0	0	0	0	0	2	0	0	0	0	0
1564	0	4	0	0	0	0	0	0	0	2	0	0	0	0	0
1565	0	4	0	0	0	0	0	0	0	2	0	0	0	0	0
1566	0	4	0	0	0	0	0	0	0	2	0	0	0	0	0
1567	0	4	0	0	0	0	0	0	0	2	0	0	0	0	0
1568	0	4	0	0	0	0	0	0	0	2	0	0	0	0	0
1569	0	4	0	0	0	0	0	0	0	2	0	0	0	0	0
1570	0	0	0	0	0	0	0	0	0	0	0	0	0	0	0
1571	0	0	0	0	0	0	0	0	0	0	0	0	0	0	0
1572	0	0	0	0	0	0	0	0	0	0	0	0	0	0	0
1573	0	0	0	0	0	0	0	0	0	0	0	0	0	0	0
1574	0	0	0	0	0	0	0	0	0	0	0	0	0	0	0
1575	0	0	0	0	0	0	0	0	0	0	0	0	0	0	0
1576	0	0	0	0	0	0	0	0	0	0	0	0	0	0	0
1577	0	2	0	0	0	0	0	0	0	0	0	0	0	0	0
1578	0	2	0	0	0	0	0	0	0	0	0	0	0	0	0
1579	0	2	0	0	0	0	0	0	0	0	0	0	0	0	0
1580	43	2	0	0	2	37	0	0	0	0	37	0	0	0	0
1581	43	2	0	0	2	37	0	0	0	0	37	0	0	0	0
1582	43	2	0	0	2	37	0	0	0	0	37	0	0	0	0
1583	47	2	0	0	2	37	0	0	0	0	37	0	0	0	0
1584	47	2	0	0	2	37	0	0	0	0	37	0	0	0	0
1585	47	2	0	0	2	37	0	0	0	0	37	0	0	0	0
1586	47	2	0	0	2	37	0	0	0	0	37	0	0	0	0
1587	47	2	0	0	2	37	0	0	0	0	37	0	0	0	0
1588	49	2	0	0	2	37	0	0	0	0	37	0	0	0	0
1589	49	2	0	0	2	37	0	0	0	0	37	0	0	0	0
1590	49	2	0	0	2	37	0	0	0	0	37	0	0	0	0
1591	49	2	0	0	4	37	0	0	0	0	37	0	0	1	0
1592	49	6	0	2	4	37	4	0	4	0	37	0	0	1	2
1593	49	6	0	3	5	37	4	0	4	0	0	0	0	1	2
1594	49	6	0	3	5	37	4	0	4	0	0	0	0	1	2
1595	2	6	0	3	5	0	4	0	4	0	0	0	0	1	2
1596	2	6	0	3	5	0	4	0	4	0	0	0	0	1	2
1597	2	4	0	3	5	0	4	0	4	0	0	0	0	1	2
1598	2	4	0	3	5	0	4	0	4	0	0	0	0	1	2
1599	2	4	0	5	5	0	4	0	4	0	0	0	0	1	2
1600	2	4	0	5	5	0	4	0	4	0	0	0	0	1	2
1601	0	4	0	5	5	0	4	0	4	0	0	0	0	1	2
1602	0	4	0	5	3	0	4	0	4	0	0	0	0	1	2
1603	0	4	0	5	3	0	4	0	4	0	0	0	0	1	2
1604	0	0	0	3	1	0	0	0	0	0	0	0	0	1	2
1605	0	0	0	3	0	0	0	0	0	0	0	0	0	1	2
1606	0	0	0	2	0	0	0	0	0	0	0	0	0	1	2
1607	0	0	0	2	0	0	0	0	0	0	0	0	0	0	0
1608	0	0	0	2	0	0	0	0	0	0	0	0	0	0	0
1609	0	0	0	2	0	0	0	0	0	0	0	0	0	0	0
1610	0	0	0	2	0	0	0	0	0	0	0	0	0	0	0
1611	0	0	0	0	0	0	0	0	0	0	0	0	0	0	0
1612	0	0	0	0	0	0	0	0	0	0	0	0	0	0	0
1613	0	0	0	0	0	0	0	0	0	0	0	0	0	0	0
1614	0	0	0	0	0	0	0	0	0	2	0	0	0	0	0
1615	0	0	0	0	0	0	0	0	0	2	0	0	0	0	0
1616	0	0	0	0	0	0	0	0	0	2	0	0	0	0	0
1617	0	0	0	0	0	0	0	0	0	2	0	0	0	0	0
1618	0	0	0	0	0	0	0	0	0	2	0	0	0	0	0
1619	0	0	0	0	0	0	0	0	0	2	0	0	0	0	0
1620	0	0	0	0	0	0	0	0	0	2	0	0	0	0	0
1621	0	0	0	0	0	0	0	0	0	2	0	0	0	0	0
1622	0	0	0	0	0	0	0	0	0	2	0	0	0	0	0
1623	0	0	0	0	0	0	0	0	0	2	0	0	0	0	0
1624	0	0	0	0	0	0	0	0	0	2	0	0	0	0	0
1625	0	0	0	0	0	0	0	0	0	2	0	0	0	0	0
1626	0	0	0	0	0	0	0	0	0	2	0	0	0	0	0
1627	0	0	0	0	0	0	0	0	0	2	0	0	0	0	0
1628	0	0	0	0	0	0	0	0	0	2	0	0	0	0	0
1629	0	0	0	0	0	0	0	0	0	2	0	0	0	0	0
1630	0	0	0	0	0	0	0	0	0	2	0	0	0	0	0
1631	0	0	0	0	0	0	0	0	0	2	0	0	0	0	0
1632	0	0	0	0	0	0	0	0	0	2	0	0	0	0	0
1633	0	0	0	0	0	0	0	0	0	2	0	0	0	0	0
1634	0	0	0	0	0	0	0	0	0	2	0	0	0	0	0
1635	0	0	0	0	0	0	0	0	0	2	0	0	0	0	0
1636	0	0	0	0	0	0	0	0	0	0	0	0	0	0	0
1637	0	0	0	0	0	0	0	0	0	0	0	0	0	0	0
1638	0	0	0	0	0	0	0	0	0	0	0	0	0	0	0
1639	0	0	0	0	0	0	0	0	0	0	0	0	0	0	0
1640	0	0	0	0	0	0	0	0	0	0	0	0	0	0	0
1641	0	0	0	0	0	0	0	0	0	0	0	0	0	0	0
1642	0	0	0	0	0	0	0	0	0	0	0	0	0	0	0
1643	0	0	0	0	0	0	0	0	0	0	0	0	0	0	0
1644	0	0	0	0	0	0	1	0	1	0	0	0	0	4	2
1645	0	0	0	0	0	0	1	0	1	0	0	0	0	6	2
1646	0	0	0	0	0	0	1	0	1	0	0	0	0	7	2
1647	0	0	0	0	0	0	1	0	1	0	0	7	0	132	2
1648	0	0	0	0	0	0	1	0	1	0	0	7	0	132	2
1649	0	0	0	0	0	0	1	0	1	0	0	7	0	132	2
1650	0	0	0	0	0	0	1	0	1	0	0	7	0	132	2
1651	0	0	0	0	0	2	1	0	1	0	0	7	0	134	2
1652	0	0	0	0	0	2	1	0	1	0	0	7	0	134	2
1653	0	0	0	0	0	4	1	0	1	0	0	7	0	134	2
1654	0	0	0	0	0	4	1	0	1	0	0	7	0	136	2
1655	0	0	0	0	0	4	1	0	1	0	0	7	0	136	2
1656	0	0	0	0	0	4	0	0	0	0	0	7	0	134	2
1657	0	0	0	0	0	4	0	0	0	0	0	7	0	134	2
1658	0	0	0	0	0	4	0	0	0	0	0	7	0	134	2
1659	0	0	0	0	0	4	0	0	0	0	0	7	0	131	2
1660	0	0	0	0	0	4	0	0	0	0	0	0	0	131	2
1661	0	0	0	0	0	4	0	0	0	0	0	0	0	131	2
1662	0	0	0	0	0	4	0	0	0	0	0	0	0	131	2
1663	0	0	0	0	0	2	0	0	0	0	0	0	0	131	2
1664	0	0	0	0	0	2	0	0	0	0	0	4	0	105	2
1665	0	0	0	0	0	2	0	0	0	0	0	4	0	105	2
1666	0	0	0	0	0	2	0	0	0	0	0	4	0	105	0
1667	0	0	0	0	0	2	0	0	0	0	0	4	0	102	0
1668	0	0	0	0	0	2	0	0	0	0	0	4	0	102	0
1669	0	0	0	0	0	2	0	0	0	0	0	4	0	102	0
1670	0	0	0	0	0	2	0	0	0	0	0	4	0	104	0
1671	0	0	0	0	0	2	0	0	0	0	0	4	0	15	0
1672	0	0	0	0	0	2	0	31	0	0	0	4	0	15	0
1673	0	0	0	0	0	2	0	31	0	0	0	4	0	15	0
1674	0	0	0	0	0	2	0	31	0	0	0	4	0	15	0
1675	0	0	0	0	0	2	0	31	0	0	0	4	0	15	0
1676	0	0	0	0	0	2	0	31	0	0	0	0	0	9	0
1677	0	0	0	0	0	2	0	31	0	0	0	0	0	4	0
1678	0	0	0	0	0	2	0	31	0	0	0	0	0	2	0
1679	0	0	0	0	0	2	0	31	0	0	0	0	0	2	0
1680	0	0	0	0	0	2	0	31	0	0	0	0	0	2	0
1681	0	0	0	0	0	2	0	31	0	0	0	0	0	2	0
1682	0	0	0	0	0	2	0	31	0	0	0	0	0	2	0
1683	0	0	0	0	0	2	0	31	0	0	0	0	0	2	0
1684	0	0	0	0	0	2	0	0	0	0	0	0	0	2	0
1685	0	0	0	0	0	2	0	0	0	0	0	0	0	2	0
1686	0	2	0	0	10	2	0	0	0	0	0	0	0	0	0
1687	0	2	0	0	10	0	0	0	0	0	0	0	0	0	0
1688	0	2	0	0	10	0	0	0	0	0	0	0	0	0	0
1689	0	2	0	0	10	0	0	0	0	0	0	0	0	0	0
1690	0	2	0	0	14	0	0	0	0	0	0	0	0	0	0
1691	0	2	0	0	16	0	0	0	0	0	0	0	0	0	0
1692	2	2	0	0	18	0	0	0	0	0	0	0	0	0	0
1693	2	2	0	0	18	0	0	0	0	0	0	0	0	0	0
1694	2	2	0	0	18	0	0	0	0	0	0	0	0	0	0
1695	2	2	0	0	18	0	1	0	1	0	0	0	0	0	0
1696	2	2	0	0	25	0	1	0	1	0	0	0	0	0	0
1697	2	2	0	0	25	0	1	0	1	0	0	0	0	0	0
1698	2	0	0	0	25	0	1	0	1	0	0	0	0	0	0
1699	2	0	0	0	25	0	1	0	1	0	0	0	0	0	0
1700	2	0	0	0	25	1	1	0	1	0	0	0	0	0	0
1701	2	2	0	0	25	1	1	0	1	0	0	0	0	3	0
1702	2	2	0	0	25	1	1	0	1	0	0	0	0	3	0
1703	3	10	0	0	25	1	1	0	1	2	0	0	0	3	0
1704	3	10	0	0	25	1	1	2	1	3	0	0	0	3	3
1705	3	23	0	0	25	1	1	2	1	3	0	0	0	3	3
1706	3	23	0	10	25	1	1	2	1	3	0	0	0	3	3
1707	3	23	0	10	23	1	1	2	1	3	0	1	0	3	3
1708	3	23	0	10	23	1	1	2	1	3	0	1	0	3	3
1709	3	23	0	10	23	2	1	2	1	3	0	1	0	3	3
1710	3	23	0	10	19	2	0	3	0	3	0	1	0	3	3
1711	3	23	0	10	19	2	0	3	0	3	0	1	0	3	3
1712	1	23	0	10	10	1	0	3	0	3	0	1	0	3	3
1713	1	23	0	10	10	1	0	3	0	3	0	2	4	3	3
1714	1	23	0	10	10	1	0	3	0	3	0	2	5	1	3
1715	1	13	0	10	10	1	0	3	0	3	0	2	5	1	3
1716	1	13	0	10	0	1	0	3	0	2	0	2	5	1	0
1717	1	13	0	10	0	1	0	3	0	2	0	2	5	1	0
1718	1	10	0	10	0	1	0	3	0	0	0	2	5	1	0
1719	1	10	0	10	0	1	0	3	0	0	0	1	5	1	0
1720	1	10	0	10	0	1	0	3	0	0	0	1	5	0	0
1721	1	10	0	0	0	1	0	3	0	0	0	1	5	0	0
1722	0	10	0	0	0	1	0	1	0	0	0	1	5	0	0
1723	0	0	0	0	0	1	0	1	0	0	0	1	5	0	0
1724	0	0	0	0	0	0	0	0	0	0	0	1	5	0	0
1725	0	0	0	0	0	0	0	0	0	0	0	0	5	0	0
1726	0	0	0	0	0	0	0	0	0	0	0	0	5	0	0
1727	0	0	0	0	0	0	0	0	0	0	0	0	5	0	0
1728	0	0	0	0	0	0	0	0	0	0	0	0	5	0	0
1729	0	0	0	0	0	0	0	0	0	0	0	0	4	0	0
1730	0	0	0	0	0	0	0	0	0	0	0	0	4	0	0
1731	0	0	0	0	0	0	0	0	0	0	0	0	4	0	0
1732	0	0	0	0	0	0	0	0	0	0	0	0	4	0	0
1733	0	0	0	0	0	0	0	0	0	0	0	0	0	0	0
1734	0	0	0	0	0	0	0	0	0	0	0	0	0	0	0
1735	0	0	0	0	0	0	0	0	0	0	0	0	0	0	0
1736	0	0	0	0	0	0	0	0	0	0	0	0	0	0	0
1737	0	0	0	0	0	0	0	0	0	0	0	0	0	0	0
1738	0	0	0	0	0	0	0	0	0	0	0	0	0	0	0
1739	0	0	0	0	2	0	0	0	0	0	0	0	0	0	0
1740	0	0	0	0	10	0	0	0	0	0	0	0	0	0	0
1741	0	0	0	0	11	0	0	0	0	0	0	0	0	0	0
1742	0	0	0	0	11	0	0	0	0	0	0	0	0	0	0
1743	0	0	0	0	11	0	0	0	0	0	0	0	0	0	0
1744	0	0	0	0	11	0	0	0	0	0	0	0	0	0	0
1745	0	0	0	0	11	0	0	2	0	0	0	0	0	0	0
1746	0	0	0	6	11	0	0	2	0	6	0	0	0	0	0
1747	0	0	0	6	11	0	0	2	0	6	0	0	0	0	0
1748	0	0	0	6	11	0	0	2	0	6	0	0	0	0	0
1749	0	0	0	6	11	0	0	2	0	6	0	0	0	0	0
1750	0	0	0	6	11	0	0	2	0	6	0	0	0	0	0
1751	0	0	0	6	9	0	0	2	0	6	0	0	0	0	0
1752	2	2	0	6	9	2	0	2	0	6	0	0	0	0	0
1753	2	2	0	6	8	2	0	2	0	8	0	0	0	0	0
1754	2	2	0	11	8	2	0	2	0	8	0	0	0	0	0
1755	2	2	0	11	8	2	0	2	0	8	0	0	0	0	14
1756	2	2	2	13	1	4	0	2	0	10	0	0	0	0	14
1757	16	3	2	57	1	49	5	0	5	10	0	0	0	0	17
1758	31	6	3	155	1	49	24	4	24	10	2	0	0	1	68
1759	35	6	7	163	1	52	28	187	28	18	16	0	0	1	68
1760	59	6	10	166	1	54	52	214	52	19	45	0	0	1	144
1761	61	9	10	180	59	54	56	226	56	23	58	0	0	1	146
1762	61	11	10	183	59	54	56	231	56	23	61	0	0	5	146
1763	61	11	12	184	59	54	56	234	56	35	61	0	0	6	146
1764	61	11	49	306	59	54	56	238	56	30	61	0	0	6	146
1765	61	11	50	307	59	54	56	243	56	30	65	0	3	11	146
1766	61	11	50	309	59	54	56	243	56	30	65	0	3	11	146
1767	61	12	50	311	62	54	56	288	56	30	161	0	59	21	146
1768	61	12	50	315	64	54	56	290	56	30	162	0	60	94	146
1769	61	12	50	322	64	54	56	297	56	30	162	0	60	96	146
1770	48	12	52	338	79	54	52	307	52	30	161	0	60	141	135
1771	44	12	51	339	79	51	51	306	51	32	169	0	60	143	135
1772	44	12	51	356	79	51	34	322	34	32	158	0	60	146	57
1773	42	12	51	349	79	50	28	325	28	21	154	0	60	146	53
1774	42	12	53	355	82	50	28	331	28	21	154	2	60	186	54
1775	43	13	51	365	84	48	28	342	28	21	157	2	60	194	54
1776	43	13	51	247	97	3	27	471	27	19	156	2	60	196	54
1777	46	16	164	256	144	3	27	480	27	7	156	2	60	207	54
1778	45	16	170	328	147	3	27	554	27	7	160	2	60	211	54
1779	45	13	170	331	146	3	24	569	24	7	158	2	59	202	54
1780	43	13	172	327	142	2	23	566	23	7	157	2	0	134	16
1781	45	13	187	326	142	2	23	568	23	7	157	2	0	150	2
1782	45	13	187	321	142	2	23	564	23	7	157	2	0	169	2
1783	56	13	187	312	142	2	24	554	24	7	157	2	0	175	2
1784	54	13	185	310	142	2	24	570	24	7	157	2	0	178	4
1785	54	13	185	303	139	2	24	564	24	5	155	2	0	183	4
1786	54	13	150	282	138	2	24	443	24	3	145	2	0	172	3
1787	54	13	150	269	137	2	24	402	24	3	139	2	0	171	3
1788	54	13	147	261	133	0	24	395	24	3	136	2	0	171	3
1789	54	13	48	246	88	0	24	381	24	0	113	0	0	160	3
1790	55	12	21	45	13	0	24	210	24	0	81	0	0	159	3
1791	32	11	21	40	13	0	24	205	24	0	79	0	3	159	3
1792	32	9	21	38	13	0	24	203	24	0	79	0	3	159	3
1793	20	8	18	28	13	0	24	198	24	0	79	0	3	145	3
1794	18	8	18	28	13	0	24	176	24	0	79	2	3	141	3
1795	16	8	18	28	13	0	23	176	23	0	76	2	3	121	2
1796	14	3	18	3	2	0	0	146	0	0	73	2	3	86	2
1797	14	3	18	1	2	0	0	0	0	0	73	2	3	80	2
1798	16	1	18	1	2	0	0	0	0	0	73	-	-	-	2
1799	16	1	2	0	2	0	0	0	0	2	3	-	-	-	0
1800	16	1	2	0	2	0	0	0	0	2	3	-	-	-	0
1801	16	0	2	0	2	0	0	0	0	2	17	-	-	-	0
1802	16	0	2	0	2	0	0	0	0	2	17	-	-	-	0
1803	7	0	2	0	2	0	0	0	0	2	17	-	-	-	0
1804	7	0	2	0	2	0	0	0	0	2	17	2	3	77	0
1805	7	0	2	0	2	0	0	0	0	2	17	2	3	75	0
1806	7	0	2	0	2	0	0	0	0	2	17	2	3	75	0
1807	7	0	0	0	2	0	0	0	0	2	17	2	3	45	0
1808	4	0	0	0	2	0	0	0	0	2	17	2	3	43	0
1809	2	0	0	0	0	0	0	0	0	2	17	2	3	29	0
1810	0	0	0	0	0	0	0	0	0	2	17	2	0	17	0
1811	0	0	0	0	0	0	0	0	0	2	17	2	0	6	0
1812	0	0	0	0	0	0	0	0	0	2	16	0	0	6	0
1813	0	0	0	0	0	0	0	0	0	2	16	0	0	3	0
1814	1	0	0	0	0	0	0	0	0	2	2	0	0	3	0
1815	1	0	0	0	0	0	0	0	0	2	2	0	0	2	0
1816	1	0	0	0	0	0	0	0	0	2	2	0	0	2	0
1817	1	0	0	0	0	0	0	0	0	2	2	0	0	2	0
1818	1	0	0	0	0	0	0	2	0	2	2	0	0	0	0
1819	1	0	0	0	0	0	0	2	0	2	2	0	0	0	0
1820	1	0	0	0	0	0	0	2	0	2	2	0	0	0	0
1821	1	0	0	0	0	0	0	2	0	2	2	0	0	0	0
1822	1	0	0	0	0	0	0	2	0	2	2	0	0	0	0
1823	1	0	0	2	0	0	0	2	0	2	2	0	0	0	0
1824	1	0	0	4	0	0	0	2	0	2	2	0	0	0	0
1825	1	0	0	4	0	0	0	2	0	2	2	0	0	0	0
1826	0	0	0	4	0	0	0	2	0	2	2	0	0	0	0
1827	0	0	0	4	0	0	0	2	0	2	2	0	0	0	0
1828	0	0	0	4	0	0	0	2	0	2	2	0	0	0	0
1829	0	0	0	4	0	0	0	2	0	0	2	0	0	0	0
1830	0	0	0	4	0	0	0	2	0	0	2	0	0	0	0
1831	0	0	0	211	0	0	0	2	0	0	0	0	0	0	0
1832	0	0	0	211	0	0	0	2	0	0	0	0	0	0	0
1833	0	0	0	211	0	0	0	0	0	0	0	0	0	0	0
1834	0	0	0	211	0	0	0	0	0	0	0	0	0	0	0
1835	0	2	0	209	0	0	0	0	0	0	0	0	0	0	0
1836	0	2	0	209	0	0	0	0	0	0	0	0	0	0	0
1837	0	2	0	209	0	0	0	0	0	0	0	0	0	0	0
1838	0	2	0	209	0	0	0	0	0	0	0	0	0	0	0
1839	0	2	0	209	0	0	0	0	0	0	0	0	0	0	0
1840	0	2	0	209	0	0	0	0	0	0	0	0	0	2	0
1841	0	2	0	209	0	0	0	0	0	0	0	0	0	2	0
1842	0	2	0	209	0	0	0	0	0	0	0	0	0	2	0
1843	0	2	0	2	0	0	0	0	0	0	0	0	0	2	0
1844	0	2	0	2	0	0	0	0	0	0	0	0	0	2	0
1845	0	2	0	2	0	0	0	0	0	0	0	0	0	2	0
1846	0	2	0	2	0	0	0	0	0	0	0	0	0	2	0
1847	0	2	0	2	0	0	0	0	0	0	0	0	0	2	0
1848	0	2	0	2	0	0	0	0	0	0	1	0	0	2	0
1849	0	2	0	2	0	0	0	0	0	0	1	0	0	2	0
1850	0	2	0	0	0	0	0	0	0	0	1	0	0	2	0
1851	0	2	7	0	0	2	0	0	0	0	1	0	0	2	0
1852	0	2	7	1	0	2	0	0	0	0	1	0	0	4	2
1853	0	2	7	3	0	2	0	0	0	0	1	0	0	4	2
1854	0	2	7	3	0	50	2	0	2	0	49	0	0	4	12
1855	0	0	7	3	0	50	2	0	2	0	49	0	0	4	14
1856	0	0	7	3	0	50	6	0	6	0	49	0	0	4	14
1857	0	0	7	3	0	50	6	0	6	0	49	0	0	4	14
1858	0	0	7	3	0	50	6	0	6	0	49	0	0	4	14
1859	0	0	7	3	0	50	6	0	6	0	49	0	0	4	14
1860	0	0	7	3	0	50	6	0	6	0	49	0	0	4	14
1861	0	0	7	3	0	50	6	0	6	0	49	0	0	4	14
1862	0	0	7	3	0	50	6	0	6	0	49	0	0	2	14
1863	0	0	0	3	0	50	6	0	6	0	49	0	0	2	14
1864	0	0	0	2	0	50	6	0	6	0	49	0	0	2	12
1865	0	0	0	0	0	50	6	0	6	0	49	0	0	2	12
1866	0	0	0	0	0	2	6	0	6	0	3	0	0	2	2
1867	0	0	0	0	0	0	6	0	6	0	1	0	0	0	0
1868	0	0	0	0	0	0	2	0	2	0	1	0	0	0	0
1869	0	0	0	0	0	0	2	0	2	0	1	0	0	0	0
1870	0	0	0	0	0	0	2	0	2	0	1	0	0	0	0
1871	0	0	0	0	0	0	2	0	2	0	0	0	0	0	0
1872	0	0	0	0	0	0	2	0	2	0	0	0	0	0	0
1873	0	0	0	0	0	0	2	0	2	0	0	0	0	0	0
1874	0	0	0	0	0	0	0	0	0	0	0	0	0	0	0
1875	0	0	0	0	0	0	0	0	0	0	0	0	0	0	0
1876	0	0	0	0	0	0	0	0	0	0	0	0	0	0	0
1877	0	0	0	0	0	0	0	0	0	0	0	0	0	0	0
1878	0	0	0	0	0	0	0	0	0	0	0	0	0	0	0
1879	0	0	0	0	0	0	0	0	0	0	0	0	0	0	0
1880	0	0	0	0	0	0	0	0	0	0	0	0	0	0	0
1881	0	0	0	0	0	0	0	0	0	0	0	0	0	0	0
1882	0	0	0	0	0	0	0	0	0	0	0	0	0	0	0
1883	0	0	0	0	0	0	0	0	0	0	0	0	0	0	0
1884	0	0	0	0	0	0	0	0	0	0	0	0	0	0	0
1885	0	0	0	0	0	0	0	0	0	0	0	0	0	0	0
1886	0	0	0	0	0	0	0	0	0	0	0	0	0	0	0
1887	0	0	0	0	0	0	0	0	0	0	0	0	0	0	0
1888	0	0	0	0	0	0	0	0	0	0	0	0	0	0	0
1889	0	0	0	0	0	0	0	0	0	0	0	0	0	0	0
1890	0	0	0	0	0	0	0	0	0	0	0	0	0	0	0
1891	0	0	0	0	0	0	0	0	0	0	0	0	0	0	0
1892	0	0	0	0	0	0	0	0	0	0	0	1	0	0	0
1893	0	0	0	0	0	0	0	0	0	0	0	1	0	0	0
1894	0	0	0	0	0	0	0	0	0	0	0	1	0	0	0
1895	0	0	0	0	0	0	0	0	0	0	0	1	0	0	0
1896	0	1	6	0	0	0	0	0	0	0	0	1	0	0	0
1897	0	11	6	0	0	0	0	0	0	0	0	4	0	0	0
1898	0	11	6	0	0	0	0	0	0	0	0	4	0	0	0
1899	0	11	6	0	0	0	0	0	0	0	0	4	0	0	0
1900	0	12	6	0	0	0	0	0	0	0	0	4	0	0	0
1901	0	16	6	0	0	0	0	0	0	0	0	6	0	0	0
1902	0	64	6	0	0	6	0	0	0	0	0	11	2	0	0
1903	0	70	10	2	0	6	0	0	0	0	0	13	8	0	0
1904	0	70	10	3	0	6	0	0	0	3	0	13	8	0	0
1905	0	70	10	3	0	6	0	0	0	7	0	13	12	0	0
1906	0	70	10	3	0	6	0	0	0	13	0	13	12	0	0
1907	3	70	10	3	0	6	0	0	0	13	0	13	14	0	0
1908	3	70	4	3	0	6	0	0	0	13	0	13	14	0	0
1909	3	70	4	3	0	6	0	0	0	13	0	15	14	0	0
1910	3	70	4	3	0	6	0	0	0	13	0	23	15	0	0
1911	3	69	4	3	0	6	0	0	0	13	0	23	15	0	0
1912	3	59	4	3	0	8	0	0	0	13	0	22	15	0	0
1913	3	59	4	3	0	8	0	0	0	13	0	22	15	0	0
1914	3	11	4	3	0	8	0	0	0	13	0	19	13	0	0
1915	3	9	4	3	2	8	0	0	0	13	0	17	13	0	0
1916	5	10	4	3	2	8	0	0	0	15	2	19	19	0	0
1917	12	10	12	3	2	26	0	1	0	20	11	136	70	13	0
1918	26	10	12	3	2	51	0	1	0	46	11	143	81	21	0
1919	42	10	12	3	2	52	0	1	0	46	11	144	86	121	0
1920	42	11	12	3	2	52	0	1	0	46	11	144	82	121	0
1921	42	11	12	3	2	54	0	1	0	48	11	157	84	121	0
1922	42	11	12	3	2	54	0	1	0	48	11	157	84	121	0
1923	42	11	12	3	2	277	0	1	0	48	11	176	84	121	0
1924	42	11	12	3	2	277	0	1	0	48	11	177	84	121	0
1925	42	3	12	3	2	277	0	1	0	48	11	169	84	121	0
1926	42	3	8	0	2	277	0	1	0	41	11	167	84	123	0
1927	42	3	8	0	0	269	0	1	0	41	11	171	78	123	0
1928	40	1	8	0	0	269	0	1	0	39	9	171	76	123	0
1929	34	3	0	0	0	269	0	1	0	36	9	169	27	117	0
1930	21	3	0	0	0	263	0	1	0	36	9	164	26	115	0
1931	1	3	0	0	0	262	0	1	0	27	9	159	16	16	0
1932	1	3	0	0	0	258	0	0	0	17	9	122	15	16	0
1933	0	16	0	0	0	241	0	0	0	13	0	110	4	11	0
1934	0	16	0	0	0	239	0	0	0	13	0	108	4	9	2
1935	0	15	0	0	0	237	0	0	0	13	0	104	4	9	2
1936	0	15	0	0	0	18	0	0	0	13	2	105	6	9	2
1937	0	15	0	0	0	18	0	1	0	13	2	105	2	13	14
1938	0	138	0	0	0	17	123	8	123	13	2	92	2	36	14
1939	0	138	0	1	0	16	123	134	123	13	2	96	2	35	14
1940	0	138	1	1	1	16	123	142	123	13	2	96	2	35	14
1941	0	138	1	1	1	9	123	142	123	13	3	24	2	35	14
1942	0	138	1	1	1	11	123	142	123	13	3	29	2	36	14
1943	0	138	1	1	1	11	123	142	123	13	3	29	2	36	14
1944	0	136	1	1	1	11	123	142	123	0	3	36	2	34	14
1945	0	123	398	1	1	11	123	142	123	0	3	36	2	35	14
1946	0	123	398	1	1	2	123	142	123	0	3	42	2	35	12
1947	0	125	398	1	1	2	123	142	123	0	3	44	2	37	12
1948	0	125	398	1	1	2	123	142	123	0	3	44	2	40	12
1949	0	125	398	1	1	2	123	142	123	0	5	44	2	38	12
1950	0	3	398	1	1	2	1	142	1	0	5	45	2	15	12
1951	0	3	398	1	1	2	1	141	1	0	5	44	2	15	12
1952	0	3	398	1	1	2	1	5	1	0	5	42	2	15	4
1953	0	3	398	1	1	2	1	1	1	0	5	41	2	17	4
1954	2	3	398	1	1	2	1	1	1	0	7	40	2	18	4
1955	9	10	398	1	1	2	1	1	1	0	7	39	2	16	0
1956	9	10	398	1	1	2	1	1	1	0	7	31	0	14	0
1957	9	10	397	1	0	2	1	5	1	0	7	26	0	12	0
1958	9	10	397	0	0	2	0	5	0	0	7	16	1	12	0
1959	9	10	397	0	0	2	0	5	0	0	7	16	1	8	0
1960	11	11	398	0	0	2	0	5	0	0	22	18	69	4	0
1961	11	10	398	0	0	2	0	5	0	0	20	14	69	4	0
1962	11	10	399	0	0	2	0	5	30	0	23	14	74	4	0
1963	11	10	399	0	0	2	0	5	30	0	28	23	74	6	0
1964	11	10	407	0	0	2	0	5	30	0	91	27	74	7	0
1965	11	11	407	0	0	4	4	5	88	3	111	30	76	16	2
1966	12	11	407	0	0	25	4	5	88	14	210	28	99	20	3
1967	12	11	412	0	0	25	4	5	88	19	228	28	99	24	3
1968	12	11	412	0	0	31	4	5	88	21	250	24	101	40	3
1969	12	11	412	0	0	31	4	5	88	26	271	33	101	40	3
1970	14	11	412	0	0	31	4	0	88	26	271	33	101	41	4
1971	14	11	412	0	0	34	4	0	90	26	296	33	101	42	12
1972	1048	10	412	0	0	34	4	0	90	28	326	33	103	57	34
1973	1048	10	412	0	0	37	4	0	90	30	346	33	103	154	37
1974	1048	11	412	0	0	49	4	0	60	38	388	33	98	173	47
1975	1054	11	412	4	0	80	4	0	60	150	654	31	30	170	155
1976	1055	11	406	4	0	81	4	0	60	160	855	31	30	171	176
1977	1055	10	404	4	0	80	8	0	64	184	1096	28	30	309	244
1978	1056	12	404	4	0	86	30	0	89	229	1346	22	30	309	1048
1979	1058	12	6	20	0	1841	30	0	89	994	1386	20	31	309	1144
1980	1058	12	6	20	0	1869	30	0	89	1017	3176	20	29	310	4177
1981	1057	12	6	20	0	1869	30	0	89	1034	3191	20	63	318	4439
1982	1057	12	6	41	2	1870	30	0	89	1048	3194	20	50	321	4637
1983	1057	16	6	41	2	1870	31	3	96	1056	3281	18	63	449	4702
1984	30	16	6	42	16	1872	35	3	98	1059	3276	16	61	441	4728
1985	29	16	6	42	16	1872	51	3	208	1074	3262	14	61	442	4800
1986	28	16	6	42	16	1843	53	3	210	1076	3196	9	58	403	4797
1987	28	16	6	42	16	1814	65	3	211	966	3040	13	61	405	4727
1988	25	18	6	42	16	1809	80	3	211	961	2838	18	61	397	4703
1989	27	19	3	42	16	1809	120	3	253	959	2872	18	111	258	4711
1990	27	19	2	40	16	1803	130	3	276	963	3259	18	115	252	4281
1991	29	156	2	40	16	1801	506	5	654	954	3231	18	113	259	4253
1992	31	156	2	44	16	1774	510	47	658	931	3234	18	115	254	1489
1993	31	167	2	44	16	1772	607	76	755	922	3173	18	115	254	824
1994	36	181	2	32	14	1758	656	76	804	896	3144	18	115	238	640
1995	29	181	2	32	14	1755	685	83	833	872	3057	18	118	106	384
1996	29	181	2	32	14	1754	685	83	833	862	3044	18	82	99	353
1997	27	181	2	30	14	0	683	83	831	150	3044	9	82	39	310
1998	27	181	2	30	14	0	685	86	833	143	3034	9	173	24	293
1999	25	181	3	30	14	0	683	86	832	140	3029	5	179	24	288
[truncated: 5,557 more rows]
