# Supplementary material for: Assembly of infectious enteroviruses depends on multiple, conserved genomic RNA-coat protein contacts
Source: PLoS Pathog. 2020 Dec 28;16(12):e1009146. doi: 10.1371/journal.ppat.1009146 (PMC7793301; doi:10.1371/journal.ppat.1009146)
Supplement: S1 Data — (ZIP) [file ppat.1009146.s007.zip › S1_Data/EVE_aligned_naive_histograms.csv]

position	MG571548	MH719217	AF123432	MG650158	AF123433	KC667561	DQ092792	LC150009	DQ092793	DQ092769	DQ092771	KM667941	KU172420	LC081216	NC_001859
1	-	-	-	-	-	-	-	-	-	-	-	-	-	23	-
2	-	-	-	-	-	-	-	-	-	-	-	-	-	39	-
3	-	-	-	-	-	-	-	-	-	-	-	-	-	64	-
4	-	-	-	-	-	-	-	-	-	-	-	-	-	71	-
5	-	-	-	-	-	-	-	-	-	-	-	-	-	96	-
6	-	-	-	-	-	-	-	-	-	-	-	-	-	112	-
7	-	-	-	-	-	-	-	-	-	-	-	-	-	123	-
8	-	-	-	-	-	-	-	-	-	-	-	-	-	137	-
9	-	-	-	-	-	-	-	-	-	-	-	-	-	144	-
10	-	-	-	-	-	-	-	-	-	-	-	-	-	155	-
11	-	-	-	-	-	-	-	-	-	-	-	6	20	161	-
12	-	-	13	13	13	16	13	13	13	13	10	17	43	164	13
13	-	-	22	22	23	28	23	22	23	23	18	26	62	171	22
14	-	-	36	36	37	38	37	36	37	37	28	40	72	183	36
15	-	-	47	47	46	49	46	47	46	46	39	51	81	186	47
16	-	-	54	54	53	53	53	54	53	53	46	58	86	177	54
17	-	-	64	64	63	63	63	64	63	63	56	68	101	173	64
18	-	-	74	74	71	72	71	76	71	71	66	78	116	171	76
19	-	-	83	83	80	82	80	85	80	80	75	87	129	172	85
20	-	-	89	89	87	89	89	91	89	87	81	93	130	154	91
21	-	-	95	95	92	95	94	97	94	92	87	99	140	152	97
22	-	-	107	107	104	106	106	109	106	104	99	111	156	151	109
23	-	-	120	120	121	124	122	123	122	121	112	123	165	162	122
24	-	-	120	120	120	129	121	123	121	120	115	123	164	162	122
25	-	10	127	127	128	136	129	130	129	128	119	130	169	154	129
26	-	20	127	127	127	140	128	130	128	127	125	128	162	149	129
27	-	32	133	133	134	141	135	136	135	134	131	134	160	152	135
28	-	42	136	136	137	148	138	141	138	137	135	137	163	158	140
29	-	50	134	134	131	144	132	139	132	131	133	135	172	156	138
30	-	52	132	132	131	142	133	137	133	131	129	133	168	153	136
31	-	62	136	136	125	144	129	141	129	125	133	137	159	156	140
32	-	62	130	130	120	141	124	133	124	120	127	131	158	147	132
33	-	64	128	128	120	142	124	131	124	120	125	128	149	140	132
34	-	71	121	121	111	-	118	124	118	111	119	121	139	135	127
35	-	73	110	110	102	138	109	113	109	102	108	110	139	121	117
36	-	78	110	110	101	129	108	111	108	101	108	110	131	121	117
37	-	83	111	111	99	126	104	111	104	99	109	111	123	120	118
38	-	80	105	105	92	121	100	106	100	92	105	105	117	114	113
39	-	76	96	96	88	119	95	99	95	88	94	96	118	107	106
40	-	74	80	80	75	111	77	85	77	75	80	80	113	93	92
41	-	71	82	78	82	108	84	79	84	82	78	82	119	88	87
42	-	77	84	80	87	110	92	87	92	87	80	84	118	93	91
43	-	79	88	86	87	122	96	87	96	89	86	88	108	93	93
44	-	84	93	94	91	118	99	95	99	92	91	93	110	103	103
45	-	91	88	89	97	125	97	98	97	96	86	88	110	101	107
46	-	92	86	90	104	124	105	99	105	103	84	86	105	97	107
47	-	89	85	89	102	112	111	95	111	101	83	85	102	98	108
48	-	88	88	93	99	110	107	97	107	99	88	88	102	99	113
49	-	92	92	99	98	114	108	102	108	100	92	92	112	117	125
50	-	91	90	98	99	114	112	98	112	101	90	90	118	120	130
51	-	92	89	98	99	116	113	102	113	102	92	89	123	127	136
52	-	104	93	106	105	119	128	108	128	108	100	93	130	131	140
53	-	109	98	109	109	127	123	107	123	112	103	98	137	132	144
54	14	111	98	106	107	126	121	105	121	120	104	98	139	135	145
55	20	111	104	113	111	115	123	109	123	127	108	104	152	144	153
56	27	111	108	115	114	121	132	113	132	130	113	108	153	149	162
57	37	110	112	118	113	123	150	111	150	129	116	112	160	154	181
58	57	121	118	121	128	128	151	120	151	137	121	118	167	162	186
59	64	131	115	125	133	144	156	134	156	154	124	115	174	174	202
60	79	140	119	140	141	163	166	146	166	170	128	119	179	185	212
61	92	149	128	152	141	161	170	151	170	176	140	128	192	193	212
62	104	157	129	156	144	173	169	158	169	188	140	129	193	196	212
63	115	165	133	161	151	183	169	164	169	197	142	133	186	195	218
64	129	165	137	163	159	187	170	172	170	200	149	137	196	204	230
65	152	160	146	180	168	189	183	182	183	204	160	146	211	221	240
66	164	175	153	183	175	192	187	190	187	211	161	153	220	229	244
67	173	186	164	194	191	193	196	211	196	222	179	162	222	233	245
68	189	200	170	201	208	205	197	214	197	226	172	168	227	243	253
69	199	215	177	208	226	215	197	224	197	239	177	177	228	254	250
70	205	224	184	227	229	213	207	226	207	254	182	184	224	251	252
71	216	235	184	234	224	215	201	228	201	258	186	185	222	252	252
72	220	232	188	238	228	210	192	220	192	250	190	189	226	251	235
73	225	235	196	243	232	213	201	224	203	252	195	197	235	252	240
74	-	-	199	250	232	216	202	222	206	243	199	-	-	-	-
75	238	252	-	241	233	227	203	222	207	232	211	198	234	259	237
76	232	252	207	248	231	235	201	231	205	238	211	208	249	261	244
77	236	263	215	241	226	225	197	223	201	227	216	216	245	272	244
78	235	262	210	233	229	219	202	219	208	221	215	213	233	265	235
79	234	262	216	238	227	226	198	210	201	224	220	217	231	264	226
80	237	247	213	230	225	216	187	206	190	220	217	216	216	256	221
81	232	244	195	213	211	211	172	192	175	210	203	196	206	249	210
82	223	244	201	207	215	213	153	190	156	198	196	206	211	252	225
83	233	248	193	206	216	215	166	194	168	196	203	198	-	254	230
84	248	255	209	209	215	213	187	203	186	194	209	211	214	257	226
85	247	259	211	207	212	217	187	206	189	203	217	214	213	262	227
86	237	255	210	214	217	219	189	213	192	211	230	218	215	261	216
87	223	229	210	210	214	216	191	213	190	202	220	218	214	250	226
88	225	214	202	211	211	211	193	212	190	191	207	211	209	239	218
89	213	203	186	206	206	203	190	199	189	188	188	199	200	225	206
90	212	199	179	205	194	209	201	203	194	192	188	191	184	218	208
91	200	187	165	193	180	194	197	191	186	182	186	179	182	205	192
92	194	185	164	196	180	196	196	193	187	189	188	180	186	205	196
93	201	180	172	196	180	182	203	189	193	183	205	182	190	208	198
94	198	178	174	201	178	183	204	192	195	181	215	186	185	213	198
95	206	177	176	206	178	185	205	197	204	173	222	186	177	210	198
96	193	165	174	197	167	175	196	189	196	164	222	179	177	210	190
97	186	150	161	188	162	164	188	185	190	157	217	174	178	203	183
98	188	137	154	177	157	158	174	178	174	146	220	169	160	194	170
99	192	131	155	166	153	153	177	172	173	141	224	163	152	200	168
100	184	119	144	156	142	137	169	160	168	135	221	148	157	192	163
101	176	115	139	157	143	128	172	159	167	123	231	137	161	205	159
102	169	116	142	156	145	133	174	158	159	123	234	150	157	204	163
103	171	109	140	160	146	133	-	162	163	123	233	151	160	199	167
104	170	115	147	149	141	141	171	151	160	127	232	149	156	-	166
105	168	112	150	160	149	142	173	160	158	129	236	155	164	197	177
106	167	122	151	166	145	-	164	168	151	133	234	153	-	197	-
107	-	-	-	-	-	-	-	-	-	151	238	-	-	-	-
108	175	140	172	178	154	155	172	180	161	161	241	171	178	220	191
109	175	155	179	195	163	164	177	197	165	165	253	184	197	228	205
110	179	157	188	208	169	171	181	210	170	168	254	190	202	226	212
111	187	168	193	215	181	180	186	217	179	178	260	199	210	229	211
112	188	176	211	218	194	197	203	217	193	195	258	201	217	239	220
113	200	187	219	229	215	213	221	226	215	216	258	210	212	240	217
114	220	203	233	245	234	229	233	242	233	235	265	228	224	248	233
115	216	211	245	256	241	239	245	253	239	237	275	240	243	255	248
116	221	220	247	261	250	242	249	258	242	250	278	253	257	263	261
117	234	228	251	265	256	246	253	261	249	255	278	258	254	261	264
118	234	219	255	270	264	252	259	266	254	259	277	265	250	257	265
119	229	221	260	269	259	256	264	265	259	253	274	258	245	258	262
120	220	217	259	263	256	255	263	260	258	250	266	252	240	246	261
121	220	207	262	257	259	257	263	256	262	256	258	264	243	258	256
122	221	209	270	255	260	261	266	254	266	256	257	266	237	262	254
123	228	211	267	244	249	251	254	241	256	248	260	265	232	263	238
124	219	206	256	234	235	240	244	233	243	233	264	259	233	252	230
125	210	194	237	233	229	236	235	234	237	228	249	244	225	238	228
126	184	193	219	218	215	224	223	220	225	212	243	230	216	222	211
127	184	195	204	225	222	228	229	224	228	218	231	211	206	204	219
128	184	194	199	226	221	225	225	222	225	217	228	206	212	207	222
129	192	195	188	212	214	216	214	205	218	209	232	211	204	209	208
130	199	202	184	209	212	214	212	195	214	207	229	212	212	220	207
131	198	205	179	208	209	209	209	196	209	203	230	208	210	215	204
132	194	200	170	207	207	207	207	190	207	202	230	205	212	212	203
133	209	196	164	199	202	200	200	182	200	197	240	200	217	213	195
134	203	195	171	198	203	201	201	172	201	195	236	195	211	210	194
135	204	203	171	199	205	203	203	174	203	197	221	198	208	211	195
136	201	193	174	195	202	202	202	164	202	197	217	194	202	204	193
137	211	195	183	198	200	200	200	157	196	198	208	195	211	215	192
138	202	195	183	197	198	198	198	157	194	196	205	197	204	210	191
139	207	202	181	195	195	195	195	141	193	195	205	202	211	221	189
140	220	201	179	198	199	199	199	136	197	199	218	195	217	226	192
141	215	191	180	200	201	201	201	135	199	201	206	191	218	226	194
142	211	186	177	191	191	191	191	132	189	191	194	184	217	225	187
143	209	179	169	190	190	190	190	127	188	190	189	175	212	223	186
144	201	171	166	186	185	185	185	120	182	185	172	164	203	216	182
145	190	170	163	182	179	179	179	114	174	179	170	164	194	206	176
146	180	163	159	174	171	171	171	98	166	171	172	157	188	202	168
147	162	154	143	164	161	161	161	88	156	161	165	146	178	193	158
148	155	147	142	160	157	157	157	83	152	157	161	145	176	193	156
149	146	142	138	152	149	149	149	82	144	149	156	142	168	189	149
150	139	138	129	144	142	142	142	79	131	142	152	130	163	180	135
151	131	139	133	145	143	143	145	97	132	145	135	123	155	170	138
152	123	146	138	137	137	137	139	102	126	139	130	118	149	164	132
153	124	139	137	137	137	135	139	100	127	139	129	117	148	167	133
154	125	144	145	145	145	139	147	111	132	147	129	115	157	170	145
155	125	145	146	145	145	139	147	116	135	147	121	111	149	166	146
156	116	139	140	143	143	137	145	117	134	145	119	107	148	171	145
157	108	135	136	139	139	134	141	119	130	141	114	97	141	167	141
158	98	137	140	141	141	135	143	118	135	141	111	95	137	159	140
159	103	142	149	148	148	143	150	120	139	148	121	110	141	162	153
160	99	139	148	150	150	144	152	129	140	150	122	112	146	183	157
161	102	146	153	158	158	151	159	137	148	157	119	110	135	175	168
162	103	146	152	156	156	153	157	137	146	155	116	108	141	174	167
163	102	134	148	145	145	144	146	137	136	144	110	108	140	166	159
164	101	-	-	-	-	-	-	-	-	-	120	102	143	167	-
165	102	138	155	150	150	150	150	141	137	148	114	93	153	164	167
166	115	138	153	149	149	150	151	138	137	149	113	92	147	159	164
167	113	133	150	146	146	151	148	139	133	146	119	99	158	167	158
168	120	131	153	141	141	145	146	134	124	146	130	110	163	169	156
169	124	129	152	138	138	143	142	133	128	142	132	125	169	169	160
170	134	127	153	135	135	144	143	135	127	145	134	130	182	180	160
171	125	125	156	143	143	144	149	140	137	147	131	130	192	192	158
172	131	124	165	136	136	140	141	142	136	141	134	123	205	195	159
173	137	126	171	141	141	144	137	148	138	141	135	129	226	198	160
174	139	131	186	138	138	152	136	153	136	137	135	137	227	204	165
175	146	127	191	132	132	145	133	154	134	134	144	148	236	215	168
176	159	127	195	132	132	144	136	169	136	133	141	165	254	227	163
177	160	125	217	127	127	139	128	174	134	123	142	180	266	240	157
178	156	124	219	126	126	158	134	187	134	128	146	183	263	234	158
179	152	124	228	133	133	164	139	190	141	129	140	190	273	244	167
180	151	129	233	134	134	175	150	202	151	132	149	203	270	242	169
181	153	143	238	146	146	178	165	204	163	142	155	198	285	253	184
182	157	143	244	157	157	200	174	213	172	153	171	204	291	247	192
183	160	149	250	149	149	215	168	219	169	149	175	206	298	248	193
184	152	154	253	149	149	235	167	223	167	146	182	214	299	244	179
185	149	147	248	145	145	241	166	223	154	153	184	211	292	238	174
186	157	150	244	157	157	251	176	223	157	159	183	210	291	236	174
187	149	152	230	165	163	255	176	214	155	161	173	220	291	-	175
188	144	150	236	170	168	260	181	215	163	159	167	218	282	224	177
189	150	151	227	178	176	255	185	210	168	157	177	219	275	224	186
190	148	158	219	187	185	250	188	199	177	154	179	214	259	213	186
191	158	169	207	185	183	246	201	194	175	155	187	217	251	211	179
192	153	157	196	181	179	234	199	186	171	159	184	204	248	208	172
193	145	148	189	176	169	224	200	189	173	156	172	205	232	194	164
194	143	150	185	168	161	217	191	180	156	145	169	193	214	178	150
195	139	141	183	169	160	215	192	180	157	150	170	183	204	176	160
196	141	149	178	182	174	210	191	190	166	160	173	191	196	162	167
197	148	159	175	193	186	209	203	198	178	171	180	209	194	164	175
198	155	161	175	199	191	202	209	201	179	181	174	217	191	159	185
199	166	160	172	194	186	196	210	194	183	183	180	213	183	164	190
200	175	158	174	191	181	185	215	197	186	186	185	209	178	175	189
201	177	155	167	187	183	177	214	191	184	199	186	194	174	173	188
202	174	148	153	200	190	168	220	205	194	210	187	194	163	173	194
203	186	156	146	216	207	170	229	217	208	231	193	195	171	188	210
204	188	157	147	221	208	178	235	222	215	244	192	196	165	187	219
205	189	160	148	227	205	178	235	224	212	247	190	188	172	196	225
206	193	167	141	224	207	185	222	221	207	258	184	190	179	199	231
207	192	163	139	219	201	202	214	210	203	261	184	190	185	208	224
208	204	164	136	214	196	192	204	198	194	251	181	187	183	210	216
209	190	157	137	217	196	183	200	193	199	250	184	171	194	210	220
210	191	151	131	219	186	170	193	189	188	258	189	165	196	211	212
211	183	148	142	215	176	167	186	182	179	262	189	157	196	204	207
212	173	152	141	211	174	161	180	191	179	266	192	140	196	208	202
213	166	139	132	198	169	158	166	173	168	253	193	139	204	206	195
214	159	137	129	198	165	150	163	170	164	249	187	134	199	207	194
215	156	127	133	179	143	149	142	147	140	234	181	128	194	207	178
216	147	123	127	176	137	144	138	140	144	226	178	121	188	197	179
217	141	109	114	168	122	147	124	137	130	222	171	123	181	181	172
218	138	99	115	162	114	140	117	133	120	195	166	125	168	177	162
219	139	98	112	164	120	124	124	143	124	186	168	118	158	169	143
220	-	-	-	-	115	-	-	-	-	-	176	-	-	-	-
221	-	-	-	-	112	-	-	-	-	-	177	-	-	-	-
222	-	-	-	-	103	-	-	-	-	-	185	-	-	-	-
223	-	90	-	164	92	-	119	139	119	-	195	-	-	-	-
224	-	83	108	158	92	-	113	134	115	194	192	118	-	175	145
225	137	83	-	-	-	133	-	-	-	-	-	113	166	174	142
226	135	95	-	-	-	134	-	-	-	-	-	-	150	179	150
227	147	105	116	156	86	133	118	146	122	183	186	126	155	170	150
228	159	113	108	160	84	127	126	148	130	178	201	138	152	169	152
229	169	118	102	165	90	130	131	150	134	168	197	144	152	169	150
230	180	117	103	157	100	130	137	156	140	158	208	155	163	167	145
231	182	132	109	169	111	131	147	171	150	150	205	165	161	175	161
232	189	144	108	178	117	132	155	179	157	159	209	169	170	184	172
233	204	157	116	173	131	134	163	187	165	154	218	170	176	193	180
234	234	160	124	186	140	142	177	195	179	151	218	176	195	206	181
235	239	173	127	195	147	137	186	204	188	154	208	180	211	213	187
236	249	187	143	198	147	143	194	208	192	159	210	172	226	234	204
237	267	187	150	210	157	148	197	213	195	150	203	179	232	252	204
238	263	195	154	223	159	146	207	213	207	150	196	186	249	253	204
239	268	196	160	228	165	152	221	221	221	144	185	200	268	251	208
240	255	190	167	238	162	155	217	220	217	133	175	189	283	240	212
241	264	193	178	242	168	148	220	231	220	131	173	199	288	244	217
242	259	192	180	237	174	154	218	223	218	130	178	201	295	243	217
243	257	191	178	235	182	165	221	221	221	125	165	212	299	244	218
244	264	194	183	245	171	171	232	222	232	127	174	209	305	231	205
245	248	191	-	-	-	-	-	-	-	-	165	201	302	230	-
246	238	186	-	-	-	176	227	-	227	128	157	193	299	222	207
247	230	182	189	246	171	174	232	219	232	123	153	192	290	215	200
248	221	176	183	229	163	176	225	213	225	123	148	198	287	210	200
249	216	175	181	216	161	170	216	206	216	118	147	201	277	196	179
250	211	174	174	208	155	168	207	185	207	119	137	193	254	191	182
251	200	163	165	202	154	167	210	177	210	113	139	190	239	195	183
252	197	168	168	195	156	169	207	172	207	116	140	180	225	192	184
253	189	166	164	174	150	161	216	164	216	113	141	177	215	187	189
254	176	163	162	166	137	162	217	160	217	111	140	172	195	170	187
255	164	154	156	156	122	148	213	145	213	114	143	163	189	174	179
256	163	153	143	153	122	155	215	139	215	121	153	166	168	174	182
257	165	157	154	146	112	153	210	144	210	128	154	168	168	169	185
258	155	153	151	147	112	149	212	139	212	127	152	168	169	162	179
259	151	152	150	139	108	143	205	142	205	132	151	159	165	156	170
260	155	156	158	138	111	147	200	135	200	137	148	158	159	156	169
261	-	157	-	-	-	-	-	-	-	-	-	-	-	-	-
262	-	156	-	-	-	-	-	-	-	-	-	-	-	-	-
263	155	165	157	144	115	148	212	138	212	144	157	163	168	160	167
264	149	168	163	149	129	155	214	134	214	144	160	161	175	163	162
265	152	178	170	162	141	148	205	142	205	147	159	160	187	167	161
266	151	173	169	164	145	149	202	148	202	145	165	159	190	172	169
267	151	172	171	163	149	143	192	155	192	150	166	169	194	173	167
268	152	178	163	166	149	140	185	147	185	153	163	166	211	170	167
269	159	178	153	169	148	140	175	138	175	161	159	157	217	164	164
270	157	174	150	169	145	131	171	138	171	150	149	156	217	156	163
271	158	169	152	164	149	129	166	138	166	152	148	147	224	152	159
272	155	166	145	166	148	121	170	131	170	149	140	149	233	155	160
273	154	166	148	167	147	114	180	125	180	147	144	152	242	155	160
274	155	158	147	173	152	99	177	123	177	154	146	149	234	149	163
275	156	142	144	165	147	102	181	127	181	146	148	145	235	143	154
276	162	140	143	175	141	101	180	126	180	141	154	167	244	143	148
277	165	139	134	180	137	95	170	125	170	135	154	172	244	140	146
278	162	133	139	179	132	87	159	130	159	126	155	179	237	134	132
279	167	136	146	188	132	89	163	128	163	147	147	187	242	129	141
280	168	151	143	193	133	96	175	134	175	151	143	196	233	128	142
281	165	174	156	193	140	101	174	151	174	160	143	196	240	128	140
282	165	173	160	196	148	97	168	161	168	166	138	204	233	127	141
283	177	175	155	201	147	101	164	170	164	172	142	210	226	128	149
284	172	182	168	206	162	112	157	188	157	170	145	208	218	135	153
285	174	195	176	215	168	120	165	206	165	177	140	217	213	145	148
286	181	205	176	227	167	122	170	220	170	180	147	223	227	150	162
287	190	211	192	235	176	132	168	219	168	184	153	230	226	149	186
288	193	217	193	232	188	144	174	231	174	192	153	231	222	160	195
289	205	235	194	231	188	138	172	248	172	196	160	235	221	171	193
290	208	248	202	226	196	137	169	245	169	207	164	231	224	171	203
291	196	245	194	228	191	142	170	253	170	206	169	223	222	174	208
292	204	238	198	225	192	144	172	252	172	200	175	222	216	177	211
293	203	231	201	224	193	146	179	249	179	202	181	217	214	178	215
294	198	222	188	217	182	145	182	244	182	190	179	214	213	173	210
295	195	211	192	216	185	154	179	243	179	187	176	209	200	170	208
296	201	214	195	216	183	154	181	241	181	190	178	210	200	179	213
297	202	208	193	217	184	156	189	234	189	200	179	201	194	187	210
298	197	197	186	212	184	155	191	229	191	196	172	197	183	180	207
299	187	185	180	200	178	140	184	228	184	189	164	195	167	172	203
300	203	195	189	203	187	146	188	226	188	196	171	191	171	173	200
301	197	178	183	193	186	154	182	221	182	194	170	184	176	171	192
302	211	182	187	196	185	157	185	211	185	199	172	180	182	182	185
303	219	184	187	199	187	155	188	211	188	206	177	186	180	186	182
304	220	174	175	195	180	153	188	217	188	210	182	181	176	184	183
305	223	179	168	186	179	156	191	221	191	206	178	175	171	188	184
306	228	178	171	175	181	161	198	223	198	203	184	176	180	184	180
307	224	178	172	173	178	174	192	213	192	201	179	169	177	178	177
308	224	172	166	169	167	172	185	201	185	188	166	168	174	174	167
309	224	164	150	167	154	166	182	190	182	182	163	166	169	168	164
310	212	165	144	165	153	171	187	187	187	186	159	160	160	168	154
311	206	156	133	162	146	177	188	179	188	195	147	158	151	159	153
312	197	139	118	166	126	189	178	165	178	182	131	155	135	143	153
313	194	140	111	162	124	176	172	170	172	177	130	145	133	141	142
314	196	136	120	166	121	188	177	172	177	190	129	150	133	144	147
315	198	131	116	168	118	189	174	175	174	199	131	153	130	144	151
316	192	126	-	176	-	194	181	173	181	208	128	152	126	139	154
317	186	122	116	176	118	200	173	177	173	205	118	159	109	130	160
318	192	126	110	167	107	224	164	176	164	199	118	171	106	128	164
319	183	135	117	167	109	244	164	181	164	201	121	170	107	136	173
320	176	148	127	182	109	247	177	189	177	209	131	170	116	144	182
321	183	153	138	170	104	244	171	186	171	203	143	179	122	147	182
322	188	-	147	174	109	251	176	187	176	214	137	175	121	141	186
323	187	-	140	175	110	251	173	193	173	218	140	170	128	153	182
324	180	160	140	177	110	254	175	184	175	225	143	163	136	162	179
325	180	166	132	185	107	252	180	171	180	233	140	166	138	160	170
326	183	163	134	181	97	244	174	163	174	235	145	157	145	166	160
327	179	168	140	178	98	241	177	157	177	234	148	152	141	174	150
328	179	164	141	164	98	238	166	152	166	224	146	152	140	174	149
329	173	163	144	157	96	232	155	149	155	218	147	155	138	186	143
330	162	159	147	146	97	216	143	137	143	212	147	136	135	191	126
331	139	158	142	132	93	197	126	123	126	196	151	129	125	190	121
332	128	150	130	123	92	189	119	107	119	185	137	122	110	182	108
333	118	143	119	126	88	178	120	109	120	169	126	116	99	177	104
334	109	128	122	106	90	163	99	102	99	155	122	116	100	173	90
335	105	126	115	104	95	157	92	93	92	138	122	113	99	158	89
336	92	107	105	104	95	158	89	99	89	125	118	110	96	144	90
337	89	106	106	99	90	151	83	101	83	103	116	117	104	137	97
338	92	105	111	97	101	147	83	100	83	103	110	113	102	135	114
339	88	109	103	99	100	151	85	103	85	104	107	122	103	134	123
340	84	115	105	103	103	140	91	109	91	98	100	122	95	133	122
341	87	119	103	108	107	147	99	112	99	101	94	126	102	129	121
342	96	118	101	114	112	151	116	114	116	99	98	130	107	123	125
343	103	127	102	120	120	159	130	128	130	101	103	145	123	120	127
344	108	133	101	128	122	159	130	129	130	103	105	154	131	136	130
345	109	127	105	136	121	158	127	130	127	100	109	151	135	131	130
346	105	137	103	143	125	169	131	135	131	102	133	162	131	149	135
347	105	137	109	144	128	164	137	135	137	109	136	162	133	154	144
348	111	151	118	153	133	168	140	141	140	118	133	165	148	167	153
349	119	165	127	162	147	177	150	155	150	121	133	166	153	169	159
350	124	175	134	176	160	182	162	156	162	127	138	164	157	165	162
351	123	187	136	188	162	186	172	168	172	135	147	161	165	170	170
352	123	191	136	198	163	196	170	172	170	136	154	160	166	175	170
353	130	192	150	198	171	199	166	178	166	146	165	161	175	179	172
354	128	188	148	190	175	193	162	182	162	146	174	162	178	186	164
355	134	198	152	189	175	178	154	179	154	141	170	154	181	186	166
356	136	199	159	188	181	176	158	184	158	137	167	149	182	182	169
357	141	203	163	202	191	181	161	187	161	134	170	149	192	193	174
358	143	211	162	209	190	188	169	187	169	142	172	144	194	194	196
359	143	215	161	216	190	206	185	188	185	155	173	147	200	190	200
360	145	214	159	223	197	210	187	185	187	155	173	162	213	190	205
361	143	206	162	239	199	210	196	182	196	149	173	154	223	190	205
362	138	189	159	240	203	212	182	175	182	138	183	153	221	198	196
363	133	179	160	243	209	208	181	162	181	128	166	152	209	191	181
364	137	157	164	247	211	203	173	151	173	120	167	147	204	201	175
365	152	161	146	250	198	206	181	143	181	119	156	152	198	203	195
366	160	156	139	261	190	201	181	139	181	117	158	146	193	206	197
367	152	155	130	265	188	204	195	134	195	121	163	151	192	208	199
368	150	149	130	259	177	199	192	134	192	126	165	158	193	213	197
369	161	158	128	261	171	208	201	134	201	129	158	159	196	211	193
370	159	157	127	252	170	217	202	140	202	139	156	157	188	212	188
371	152	159	133	250	168	210	193	146	193	138	155	156	193	220	175
372	161	151	131	245	161	211	189	154	189	148	164	151	188	212	176
373	161	155	132	240	169	195	181	164	181	150	163	151	188	214	184
374	169	157	134	240	156	193	183	161	183	152	158	154	182	200	192
375	169	158	124	241	144	189	180	169	180	157	156	147	176	189	190
376	173	175	127	231	142	201	182	167	182	161	158	145	173	189	191
377	161	179	129	227	141	199	182	170	182	171	160	143	162	193	183
378	156	183	121	229	135	207	192	178	192	180	154	149	162	202	196
379	151	178	122	228	135	197	191	185	191	172	146	154	159	206	203
380	162	180	131	225	138	196	187	193	187	174	156	154	158	208	197
381	159	175	137	212	142	187	184	189	184	171	157	155	156	207	198
382	155	174	138	205	135	183	175	181	175	163	147	156	156	195	180
383	152	185	144	201	140	181	164	190	164	161	156	158	152	188	184
384	148	189	154	186	141	171	150	204	150	154	148	150	153	180	174
385	150	182	159	167	141	171	147	191	147	141	147	151	152	165	163
386	142	177	160	153	142	164	144	191	144	133	147	149	151	158	165
387	152	184	163	153	145	156	136	191	136	122	142	160	151	160	159
388	141	189	166	144	157	155	135	192	135	121	140	161	149	154	155
389	137	186	167	154	160	146	137	195	137	125	137	170	145	150	151
390	148	185	167	142	158	133	129	192	129	124	128	179	151	136	147
391	150	177	165	132	152	129	119	175	119	123	124	183	156	140	143
392	148	165	161	134	151	130	114	180	114	117	120	169	154	134	133
393	144	162	155	126	140	123	110	170	110	111	116	161	147	127	130
394	135	159	154	118	142	115	110	171	110	113	117	151	135	127	126
395	128	161	158	120	142	108	107	165	107	113	118	145	125	116	125
396	137	164	162	123	154	100	115	165	115	112	121	148	132	129	131
397	148	167	165	128	157	87	123	166	123	114	129	152	139	136	140
398	146	168	162	130	170	84	118	165	118	120	130	146	139	133	133
399	149	155	152	121	160	79	122	152	122	117	127	154	141	134	134
400	150	153	149	122	150	82	128	156	128	113	128	143	139	138	134
401	153	149	145	131	152	82	116	158	116	119	128	145	142	144	136
402	157	153	151	136	158	85	115	162	115	129	131	153	145	155	141
403	155	158	155	146	161	87	118	167	118	137	137	151	146	155	142
404	160	153	148	151	158	88	131	162	131	136	143	155	151	156	144
405	173	172	172	160	181	94	153	177	153	155	159	166	168	163	168
406	178	163	172	164	175	101	157	177	157	158	165	170	171	172	167
407	186	167	177	173	184	104	164	182	164	154	169	180	179	176	172
408	180	180	183	176	187	119	173	191	173	165	172	181	176	179	179
409	171	181	191	188	196	122	165	191	165	171	166	177	168	174	177
410	178	186	194	196	194	121	163	182	163	170	173	180	175	172	172
411	175	189	199	197	193	124	152	176	152	171	167	173	170	172	168
412	187	192	205	197	200	132	152	187	152	179	180	191	183	178	167
413	190	188	205	195	201	133	150	180	150	175	183	192	181	171	167
414	202	197	211	200	207	139	154	186	154	181	188	198	189	174	170
415	203	207	227	195	212	150	160	186	160	190	184	198	191	173	174
416	203	202	245	202	211	158	167	193	167	194	187	198	188	178	177
417	197	203	234	202	210	161	157	186	157	195	183	188	176	166	168
418	199	206	235	201	218	164	153	192	153	193	190	192	177	169	171
419	193	211	249	197	222	158	147	192	147	194	183	181	167	170	171
420	188	205	241	199	221	153	134	188	134	189	176	182	160	174	162
421	200	198	238	202	221	151	128	187	128	191	171	187	160	162	153
422	199	196	228	188	213	156	124	186	124	197	168	188	158	161	145
423	189	202	214	191	200	153	124	188	124	200	166	181	156	154	148
424	174	216	215	181	194	151	121	182	121	202	157	169	143	152	151
425	172	219	209	174	193	146	117	179	117	203	153	168	141	151	150
426	166	201	207	169	195	138	110	168	110	197	149	163	132	145	138
427	170	201	198	174	177	132	103	161	103	191	154	165	130	138	135
428	159	196	189	160	165	118	96	154	96	179	144	159	119	132	127
429	161	194	172	154	150	115	98	158	98	185	141	158	116	139	134
430	152	185	160	152	141	107	94	147	94	187	131	149	109	138	123
431	-	-	-	-	-	-	-	150	-	-	-	-	-	-	-
432	-	-	-	-	-	-	-	153	-	-	-	-	-	-	-
433	146	175	149	152	134	97	89	150	89	187	132	149	115	138	118
434	142	170	147	152	130	103	88	144	88	198	126	148	109	141	128
435	139	173	150	155	121	97	84	139	84	200	124	151	107	138	120
436	134	169	142	144	119	92	87	117	87	184	118	142	104	128	115
437	126	-	-	-	-	96	-	-	-	-	-	-	-	-	110
438	115	158	145	139	112	89	88	107	88	172	111	128	96	108	103
439	114	163	137	133	106	87	88	101	88	167	103	128	91	104	96
440	101	160	141	126	106	88	95	98	95	159	98	116	86	99	93
441	105	169	141	138	113	92	96	107	96	167	104	123	91	104	104
442	106	176	144	140	114	102	103	108	103	166	102	122	95	105	101
443	107	186	143	143	127	117	109	118	109	178	105	125	106	114	103
444	119	195	150	157	129	142	118	126	118	188	118	120	122	130	120
445	122	201	146	157	136	153	122	123	122	185	111	125	129	133	115
446	124	210	149	155	139	144	130	125	130	180	108	134	129	137	114
447	129	218	154	154	143	157	126	128	126	175	116	134	127	137	120
448	134	217	164	153	150	162	131	133	131	176	118	134	123	142	135
449	132	210	169	159	150	166	138	138	138	182	127	131	122	148	141
450	133	215	186	165	161	176	146	136	146	182	132	135	122	151	147
451	137	222	188	161	162	180	148	141	148	179	136	130	116	151	144
452	143	224	183	161	170	188	155	150	155	171	145	129	117	152	152
453	141	219	191	166	170	193	154	146	154	165	141	129	117	145	151
454	149	223	183	174	172	198	163	143	163	165	153	124	119	155	156
455	154	223	170	179	161	201	170	145	170	165	163	127	122	161	164
456	145	223	166	170	159	191	162	138	162	156	157	116	110	154	157
457	146	218	167	159	156	179	160	133	160	148	156	108	106	149	157
458	142	216	173	157	150	172	152	127	152	142	154	107	107	146	155
459	143	223	179	151	149	168	152	127	152	131	153	108	100	143	156
460	143	224	183	148	144	162	146	127	146	126	150	113	97	141	150
461	135	214	189	138	146	154	138	120	138	115	145	108	94	137	143
462	129	212	192	135	128	132	139	118	139	113	143	103	95	136	142
463	126	202	191	143	132	132	141	113	141	108	141	103	101	139	140
464	125	190	192	142	132	140	140	119	140	108	145	105	109	138	137
465	125	177	189	142	132	134	142	118	142	105	146	110	116	132	135
466	118	170	186	141	135	137	137	118	137	107	157	114	127	135	134
467	116	173	183	140	130	139	140	112	140	106	163	103	138	134	138
468	118	181	192	141	133	135	146	110	146	107	171	102	152	138	142
469	117	177	198	140	150	145	146	111	146	113	163	104	148	137	146
470	124	171	198	151	166	151	145	119	145	121	177	102	150	136	144
471	128	168	201	154	170	161	145	124	145	125	185	107	149	131	141
472	132	155	186	152	172	164	148	136	148	129	187	119	159	134	142
473	141	152	183	147	178	177	154	142	154	139	200	131	167	134	136
474	148	160	183	161	187	185	161	151	161	147	207	142	165	143	145
475	154	173	192	181	192	195	169	154	169	155	208	147	167	146	150
476	160	173	186	190	198	194	169	158	169	158	217	153	165	157	145
477	176	180	186	189	200	197	174	165	174	179	218	151	167	168	149
478	178	180	182	190	206	207	178	173	178	197	220	158	169	188	148
479	177	182	183	195	215	216	179	178	179	194	242	172	182	189	144
480	182	184	179	205	219	230	185	190	185	208	239	182	186	179	145
481	192	183	179	220	224	219	184	199	184	225	243	184	177	186	141
482	190	181	170	212	227	222	185	190	185	232	239	187	165	185	137
483	188	176	171	221	229	220	192	195	192	242	239	181	166	193	135
484	187	175	171	222	233	213	195	189	195	239	249	175	169	195	130
485	185	170	179	221	233	200	190	188	190	241	247	175	170	199	122
486	176	175	163	240	230	192	185	190	185	248	243	164	173	203	125
487	-	-	-	235	-	-	189	198	189	249	-	-	-	-	122
488	165	-	169	231	230	188	189	210	189	244	-	165	181	207	129
489	149	174	165	239	227	189	196	215	196	237	245	157	180	204	133
490	140	164	165	234	230	191	194	209	194	222	233	148	163	211	127
491	136	157	161	234	224	187	190	206	190	226	240	155	161	201	129
492	139	155	158	229	237	188	199	197	199	229	222	159	149	205	123
493	126	158	150	219	244	177	204	189	204	211	199	158	152	204	129
494	128	163	139	211	238	170	211	186	211	220	195	159	154	204	130
495	132	160	141	202	231	172	207	187	207	212	196	169	151	214	137
496	134	169	145	201	244	171	209	183	209	210	183	178	156	218	144
497	141	167	146	194	247	173	211	176	211	206	178	177	163	224	143
498	134	159	152	187	239	183	204	172	204	191	172	179	176	225	143
499	141	163	155	187	246	175	204	166	204	191	156	188	174	225	146
500	149	153	155	199	246	177	203	156	203	191	142	182	178	215	144
501	142	150	153	189	241	176	208	152	208	195	143	195	182	221	151
502	144	152	164	187	235	183	216	155	216	202	151	216	182	223	161
503	153	158	168	198	241	191	217	161	217	196	153	215	184	210	180
504	149	166	170	213	242	191	218	174	218	195	158	212	196	208	189
505	146	171	184	219	243	185	230	191	230	196	145	214	199	211	198
506	152	171	190	223	246	187	231	196	231	203	145	212	204	209	205
507	145	175	198	225	243	185	232	202	232	199	145	213	207	216	215
508	147	182	198	216	238	179	232	205	232	196	138	217	208	198	216
509	158	186	206	231	240	170	225	202	225	204	147	216	202	203	225
510	155	183	206	236	248	158	228	209	228	208	152	214	190	189	226
511	163	182	212	246	250	154	224	206	224	209	162	218	191	188	219
512	-	-	-	-	-	-	-	197	-	-	-	-	-	-	-
513	-	-	-	-	-	-	-	201	-	-	-	-	-	-	-
514	179	188	214	256	260	167	237	201	237	222	163	224	189	185	227
515	190	189	226	258	272	174	238	187	238	222	160	216	181	184	230
516	198	177	217	255	271	173	235	178	235	228	154	208	178	175	237
517	194	182	215	245	271	159	227	174	227	223	155	197	178	175	228
518	191	171	218	234	254	152	221	165	221	217	157	187	179	166	215
519	199	160	208	231	248	153	216	168	216	212	153	181	178	148	215
520	217	158	213	229	251	156	213	163	213	211	157	183	168	146	215
521	210	155	217	216	232	154	210	170	210	208	154	185	169	137	210
522	220	152	210	216	238	155	196	165	196	205	146	171	169	130	211
523	216	150	221	214	241	157	195	171	195	206	145	159	182	141	214
524	228	152	221	231	231	160	197	173	197	215	136	163	188	145	210
525	225	159	221	228	220	175	210	175	210	214	136	173	196	144	211
526	213	167	211	226	217	181	224	187	224	207	132	179	204	142	201
527	208	174	213	239	205	189	221	191	221	206	130	180	209	147	197
528	200	175	199	228	196	178	200	194	200	197	136	173	205	148	190
529	193	172	194	236	195	174	190	189	190	179	128	164	199	141	187
530	195	172	195	227	188	181	192	195	192	186	133	169	201	147	201
531	193	184	195	232	195	206	202	207	202	212	143	185	213	156	211
532	189	189	193	228	194	220	209	205	209	221	152	187	216	161	221
533	192	191	182	232	193	227	212	211	212	224	154	188	218	155	222
534	177	184	175	238	208	226	219	210	219	220	154	189	219	160	238
535	165	190	165	243	212	230	223	218	223	218	155	182	212	157	229
536	161	179	164	247	212	231	230	222	230	219	152	182	211	157	222
537	157	182	170	242	220	231	232	224	232	214	164	182	204	162	217
538	160	177	162	245	227	225	232	222	232	206	162	187	202	171	213
539	160	180	171	256	240	227	238	229	238	215	173	190	205	184	216
540	161	181	177	260	245	235	248	241	248	219	180	192	197	186	221
541	152	191	183	254	249	239	253	257	253	218	192	204	207	201	227
542	145	191	182	257	258	245	256	257	256	222	182	206	205	212	231
543	142	185	172	267	251	241	258	245	258	210	178	199	185	204	246
544	134	183	165	263	247	236	253	240	253	209	169	193	178	194	235
545	140	188	175	268	236	233	258	236	258	216	169	186	175	191	235
546	143	195	176	264	231	230	262	241	262	211	180	197	189	198	236
547	137	194	175	271	227	234	264	243	264	205	185	198	193	197	242
548	132	192	178	257	221	230	253	233	253	204	180	187	183	191	233
549	130	194	158	244	210	220	239	228	239	190	180	184	188	194	222
550	124	183	157	238	210	216	235	217	235	189	184	173	188	189	219
551	115	172	155	237	196	209	233	207	233	187	183	166	175	173	205
552	117	168	151	210	187	199	207	194	207	178	171	167	173	164	194
553	110	168	155	207	191	198	207	189	207	187	172	149	164	152	194
554	109	163	149	198	178	193	200	186	200	177	166	138	154	145	189
555	118	167	156	188	176	183	190	186	190	177	169	142	167	147	179
556	135	176	177	192	179	184	200	198	200	193	179	156	167	159	190
557	125	169	171	190	170	187	195	202	195	188	175	147	159	152	192
558	134	158	171	178	168	171	181	194	181	191	167	138	158	140	175
559	133	163	170	166	168	169	171	189	171	186	161	131	164	135	172
560	131	163	169	172	168	169	179	194	179	184	167	133	155	136	177
561	139	153	173	176	173	166	180	197	180	189	174	140	156	143	179
562	155	164	192	192	180	178	196	206	196	205	192	164	170	167	195
563	155	166	188	188	187	178	191	201	191	200	189	168	179	171	186
564	159	166	192	197	191	183	200	207	200	199	199	172	182	175	195
565	163	165	185	188	184	172	191	199	191	190	193	174	174	176	190
566	171	169	185	188	189	175	191	199	191	190	191	179	180	179	192
567	168	172	190	193	184	174	193	200	193	198	194	181	176	183	196
568	165	167	189	189	189	175	189	197	189	191	195	172	172	173	195
569	163	165	181	186	183	177	186	192	186	190	190	160	174	161	190
570	159	167	181	187	179	176	187	192	187	191	190	165	169	166	191
571	162	164	171	178	176	173	178	179	178	181	178	159	165	159	184
572	158	157	167	174	174	168	174	174	174	174	174	152	166	152	176
573	157	148	173	180	169	161	180	177	180	174	180	161	158	161	180
574	152	141	165	174	157	154	174	171	174	170	172	161	155	159	174
575	146	134	158	168	154	150	168	165	168	169	165	155	149	153	168
576	142	139	157	167	146	146	167	162	167	166	164	155	148	151	167
577	141	140	161	169	152	154	169	166	169	167	166	156	152	152	169
578	143	143	161	169	147	150	169	163	169	171	170	156	148	156	169
579	139	139	157	161	151	152	161	159	161	167	162	152	150	152	161
580	130	132	158	165	147	146	165	156	165	162	161	158	148	153	165
581	140	141	155	160	148	147	160	146	160	167	158	157	149	154	160
582	128	134	140	143	138	138	143	130	143	151	146	144	139	146	143
583	126	126	134	139	137	137	139	129	139	138	143	140	134	144	139
584	131	130	141	147	138	138	147	129	147	143	145	146	133	144	147
585	136	135	131	138	133	133	138	125	138	139	137	139	130	138	138
586	134	133	125	138	132	132	138	120	138	136	133	139	129	134	138
587	138	134	123	137	132	132	137	115	137	133	138	138	129	139	137
588	141	141	123	134	136	136	134	110	134	137	144	134	134	144	134
589	134	134	120	132	126	126	132	102	132	127	141	132	124	141	132
590	132	134	119	131	125	125	131	99	131	130	139	129	125	137	131
591	138	138	126	132	126	126	132	104	132	130	142	130	126	140	132
592	143	143	132	138	135	135	138	111	138	138	145	138	135	145	138
593	149	149	133	141	141	141	141	107	141	139	152	141	141	152	143
594	143	143	126	136	135	135	136	105	136	129	154	136	135	154	138
595	142	144	127	141	136	136	141	114	141	140	151	141	136	151	145
596	144	146	130	144	136	136	144	118	144	139	155	144	136	155	148
597	146	148	130	145	137	137	145	119	145	136	156	145	137	156	149
598	160	164	139	149	145	145	149	128	149	143	164	149	145	164	151
599	162	167	142	159	160	160	159	137	159	157	164	159	160	164	161
600	165	168	146	167	169	169	167	137	167	165	171	167	169	169	169
601	172	174	150	167	168	168	167	143	167	163	174	167	168	171	169
602	178	179	149	171	172	172	171	146	171	165	179	171	172	176	171
603	173	176	161	172	173	173	172	142	172	163	178	172	173	175	169
604	180	178	165	169	170	170	169	141	169	166	179	169	170	175	166
605	181	177	167	166	167	167	166	149	166	167	176	166	167	172	163
606	176	168	179	170	169	169	170	156	170	168	173	170	169	165	164
607	181	174	180	169	168	168	169	161	169	168	179	169	168	175	162
608	190	173	189	168	167	167	168	161	168	168	179	168	167	174	166
609	187	169	191	172	171	171	172	166	172	171	174	172	171	169	167
610	197	165	187	169	167	167	169	165	169	164	174	169	167	167	164
611	197	167	188	172	170	170	172	164	172	164	178	172	170	167	163
612	201	161	190	167	165	165	167	155	167	157	176	167	165	163	158
613	202	162	197	170	170	170	170	158	170	161	178	170	170	164	154
614	204	163	209	171	171	171	171	155	171	158	183	171	171	165	156
615	204	166	198	173	173	173	173	153	173	160	186	173	173	168	161
616	196	165	189	171	171	171	171	157	171	160	185	171	171	167	160
617	186	157	192	171	171	171	171	162	171	160	177	171	171	157	157
618	196	159	202	180	180	180	180	171	180	163	185	180	180	159	163
619	199	151	206	185	185	185	185	177	185	159	188	185	185	153	168
620	208	148	213	185	185	185	185	192	185	157	187	185	185	150	174
621	212	160	213	200	200	200	200	189	200	169	202	198	200	162	187
622	216	168	215	202	202	202	202	186	202	176	203	200	202	168	185
623	221	172	211	202	202	202	202	189	202	176	207	200	202	172	179
624	217	170	216	202	202	202	202	191	202	176	205	200	202	170	171
625	211	169	212	204	204	204	204	202	204	174	208	202	204	169	173
626	209	177	213	208	208	208	208	199	208	176	218	204	208	177	177
627	215	180	221	213	213	213	213	209	213	179	223	209	213	180	179
628	221	177	214	217	217	217	217	210	217	178	225	211	217	177	183
629	220	172	214	213	213	213	213	206	213	173	221	209	213	170	191
630	214	176	208	219	219	219	219	200	219	175	229	215	219	174	186
631	218	180	220	228	228	228	228	212	228	182	235	226	228	177	189
632	219	185	219	234	234	234	234	213	234	189	239	233	234	182	192
633	223	187	225	235	235	235	235	219	235	190	240	230	235	184	189
634	214	178	219	229	229	229	229	211	229	180	234	226	231	177	185
635	213	178	219	228	228	228	228	213	228	178	232	220	228	175	190
636	212	184	221	230	230	230	230	219	230	184	232	221	229	180	197
637	215	180	216	220	220	220	220	214	220	180	222	212	219	176	196
638	209	180	207	215	215	215	215	205	215	180	215	205	214	176	192
639	210	188	210	218	218	218	218	208	218	188	222	201	211	181	200
640	211	185	211	214	212	212	212	211	212	185	218	197	205	178	203
641	209	180	212	212	214	210	214	210	214	180	214	190	201	171	202
642	214	184	205	207	209	203	209	203	209	184	211	188	196	178	205
643	208	176	196	199	201	195	201	196	201	176	203	182	190	172	199
644	218	189	206	207	209	205	211	208	211	189	211	189	201	186	206
645	222	195	207	208	208	206	210	213	210	195	210	188	202	196	211
646	225	192	207	210	210	208	212	215	212	192	212	191	207	200	208
647	230	195	212	214	213	213	217	218	217	196	217	203	211	206	214
648	215	188	197	201	200	202	206	205	206	190	204	197	201	202	203
649	223	197	205	205	207	207	214	209	214	204	210	200	210	212	214
650	224	201	211	207	213	213	224	215	224	210	212	209	213	213	216
651	216	200	206	202	209	208	219	211	219	213	208	203	211	207	211
652	228	209	213	215	216	217	226	224	226	222	219	210	218	219	220
653	235	225	225	229	227	226	240	235	240	238	230	220	220	224	231
654	227	227	220	223	226	227	242	230	242	240	232	219	214	222	230
655	231	231	224	224	231	226	247	233	247	246	239	217	222	230	233
656	232	233	226	229	230	229	249	240	249	243	248	220	223	228	233
657	221	232	222	223	229	229	246	239	246	236	250	216	216	217	231
658	219	245	238	247	249	234	256	256	256	244	271	217	217	218	247
659	211	238	232	241	239	222	254	242	254	235	259	210	210	203	238
660	212	249	239	245	237	223	258	258	258	242	268	209	203	193	247
661	205	244	231	239	233	218	252	250	252	233	269	213	203	190	237
662	223	252	244	255	240	227	262	262	262	237	275	220	214	213	245
663	233	254	252	253	235	219	273	272	273	232	276	232	210	225	235
664	244	257	255	262	231	221	277	292	277	230	294	243	222	245	247
665	248	286	260	275	255	224	276	299	276	243	308	261	225	250	263
666	260	301	280	290	261	224	290	306	290	262	321	272	223	257	276
667	278	312	304	303	273	231	316	315	316	279	352	293	249	269	294
668	290	327	326	316	278	226	324	323	324	286	360	306	259	289	306
669	301	329	329	336	275	225	322	330	322	283	369	311	264	298	312
670	307	330	328	343	290	215	325	332	325	280	365	324	279	308	314
671	327	360	333	361	310	233	345	358	345	292	379	342	297	317	322
672	-	-	-	-	-	241	-	-	-	-	-	-	-	-	-
673	356	385	355	393	327	248	372	387	372	306	-	354	-	341	340
674	380	388	359	402	334	251	373	391	373	318	-	352	-	352	347
675	388	407	365	423	354	260	384	407	384	325	399	365	308	373	352
676	387	426	370	442	381	274	385	427	385	331	399	-	329	377	363
677	405	440	398	451	390	286	403	430	403	346	421	368	341	392	382
678	426	457	410	441	402	296	405	437	405	347	438	378	352	405	386
679	426	472	402	459	408	318	392	452	392	336	447	371	359	409	390
680	420	483	401	456	416	340	390	462	390	319	465	366	361	408	383
681	418	481	411	444	426	332	378	468	378	312	490	350	363	397	385
682	419	487	402	450	434	336	376	466	376	302	463	349	354	406	376
683	417	487	401	447	425	333	378	462	378	302	454	360	353	416	357
684	416	465	397	449	427	337	385	459	385	315	462	359	353	431	361
685	420	485	396	432	429	350	377	463	377	321	455	369	350	413	353
686	408	496	402	424	424	352	374	466	374	-	456	370	353	412	353
687	400	498	399	407	423	354	362	463	362	324	469	368	358	415	342
688	379	477	387	412	404	342	353	454	353	323	470	374	356	404	326
689	363	451	380	401	415	343	349	463	349	299	474	378	361	396	312
690	350	447	373	407	411	340	338	463	338	299	475	386	366	389	305
691	342	443	354	391	396	336	329	448	329	293	450	373	365	387	306
692	328	442	326	391	381	324	319	432	319	279	439	364	372	374	315
693	-	-	-	-	-	331	-	-	-	278	428	361	-	352	297
694	327	425	308	390	378	333	313	425	313	277	406	351	374	348	301
695	314	422	305	383	354	323	294	412	294	278	393	358	358	345	296
696	303	413	294	371	339	331	292	406	292	287	382	357	357	339	290
697	287	405	287	333	323	326	295	389	295	283	369	337	360	330	284
698	271	378	272	323	311	317	295	379	295	274	363	320	356	319	266
699	261	376	266	329	309	308	287	378	287	275	339	320	343	307	267
700	259	378	267	315	311	291	291	359	291	262	308	302	330	293	270
701	255	364	274	294	303	300	282	339	282	265	300	292	328	293	281
702	249	360	268	285	290	292	283	323	283	265	281	291	310	288	287
703	250	352	260	280	283	283	284	313	284	264	271	281	307	287	293
704	248	340	270	281	282	281	297	315	297	271	252	278	297	297	297
705	249	329	255	292	272	278	292	329	292	269	259	274	316	309	297
706	228	321	251	295	250	268	279	324	279	258	251	276	318	310	299
707	223	326	251	297	239	269	273	339	273	245	250	275	314	300	295
708	221	321	251	286	228	262	286	334	286	243	248	262	310	300	282
709	209	332	245	275	228	261	278	343	278	254	238	267	317	301	276
710	197	337	238	272	226	263	283	339	283	265	247	264	310	300	275
711	201	329	242	273	234	272	279	339	279	280	254	259	315	309	290
712	198	328	242	269	237	272	280	354	280	283	265	250	311	312	298
713	200	323	257	272	240	274	285	361	285	286	283	251	304	305	285
714	197	325	265	268	237	270	293	370	293	289	295	246	308	312	282
715	199	317	264	265	212	263	296	369	296	302	308	238	298	307	283
716	188	315	256	256	209	251	293	353	293	311	309	230	301	310	272
717	183	318	252	259	212	258	295	340	295	306	312	220	311	311	259
718	189	316	247	242	218	247	291	340	291	296	303	205	297	311	241
719	192	302	238	238	212	240	278	319	278	293	288	203	299	309	232
720	183	288	237	243	217	221	263	321	263	284	282	199	287	309	225
721	181	282	230	246	221	223	250	309	250	287	286	204	289	309	215
722	181	268	210	240	217	216	234	296	234	286	286	199	283	301	207
723	186	257	204	235	206	202	228	289	228	294	284	198	276	287	195
724	193	247	187	237	202	197	212	270	212	263	276	197	260	268	177
725	197	232	165	222	193	183	192	253	192	248	257	191	263	252	172
726	199	212	153	214	168	177	188	245	188	244	252	188	248	238	156
727	209	208	138	215	167	172	182	236	182	224	246	194	250	253	154
728	207	192	132	218	158	173	174	234	174	209	226	199	244	257	150
729	212	190	133	228	163	165	174	228	174	211	215	199	248	244	156
730	206	192	131	219	158	168	165	228	165	211	214	197	256	260	166
731	218	195	136	228	157	164	171	227	171	209	218	199	259	272	190
732	222	201	141	222	135	161	172	229	172	219	232	213	262	268	186
733	227	202	157	204	129	169	181	222	181	216	228	206	253	279	194
734	230	202	157	193	118	162	185	222	185	212	233	210	243	285	205
735	232	214	162	199	128	154	195	225	195	220	236	214	249	276	208
736	231	225	170	195	136	159	200	228	200	233	247	216	257	289	226
737	246	246	196	203	139	168	212	223	212	241	259	225	241	302	238
738	255	266	204	205	161	182	225	227	225	251	263	225	242	296	247
739	261	282	206	204	170	181	238	229	238	249	264	233	250	293	245
740	263	295	202	209	184	191	249	239	249	243	271	240	254	297	253
741	252	307	202	212	202	198	255	250	255	245	274	238	257	296	260
742	259	321	208	209	216	203	245	255	245	253	286	231	274	299	267
743	274	332	204	222	226	208	251	255	251	260	275	223	293	281	271
744	280	331	218	237	228	217	258	262	258	271	289	219	303	275	279
745	290	343	224	232	240	219	266	267	266	275	298	225	298	268	276
746	308	368	234	232	243	242	279	257	279	263	310	213	306	257	270
747	300	370	241	225	248	265	276	256	276	246	318	212	306	253	278
748	317	374	238	232	255	289	281	252	281	266	323	207	323	262	280
749	313	366	243	241	273	309	282	252	282	279	327	208	337	251	273
750	320	352	248	267	289	313	298	256	298	286	329	220	337	267	276
751	313	353	252	280	290	322	283	243	283	291	325	222	333	260	275
752	307	377	253	287	284	339	285	244	285	306	323	222	352	254	267
753	309	372	254	313	295	348	282	238	282	301	322	231	354	253	268
754	302	358	255	326	298	349	283	235	283	295	321	231	357	262	268
755	288	366	246	350	292	344	286	224	286	301	315	243	351	268	256
756	283	358	254	361	280	358	288	222	288	298	319	263	332	278	239
757	262	356	265	364	271	368	281	218	281	298	319	273	332	282	235
758	255	347	267	365	281	363	254	211	254	294	305	285	318	270	229
759	250	349	265	374	279	373	257	204	257	310	297	277	311	265	242
760	246	342	268	363	260	366	245	195	245	312	302	284	312	254	236
761	244	328	271	353	262	359	238	207	238	304	302	274	302	258	238
762	224	333	276	356	271	357	231	208	231	319	289	278	290	260	228
763	221	329	265	366	260	345	241	210	241	319	276	283	276	258	225
764	212	304	276	360	268	341	260	219	260	312	264	288	253	276	209
765	212	291	266	341	257	324	254	203	254	305	254	274	252	269	201
766	220	293	276	339	245	316	255	208	255	313	246	271	253	276	201
767	214	295	278	330	241	303	255	208	255	312	238	265	265	280	202
768	214	283	262	299	225	295	259	205	259	307	229	257	249	280	201
769	211	283	256	302	211	274	251	194	251	298	206	255	236	275	193
770	213	281	231	295	192	257	238	196	238	289	210	239	223	274	195
771	204	271	228	279	196	252	250	198	250	278	209	237	228	274	188
772	201	273	220	271	181	249	235	193	235	269	196	229	227	261	184
773	-	-	-	-	-	-	-	-	-	259	-	-	-	-	-
774	201	274	211	265	181	232	240	191	240	233	193	231	230	266	190
775	195	253	207	260	174	217	244	184	244	223	192	232	217	266	201
776	192	249	206	243	169	222	239	182	239	228	180	220	211	254	187
777	181	248	195	241	161	209	233	172	233	218	184	209	222	258	174
778	179	233	180	237	152	201	223	166	223	212	177	185	218	250	168
779	179	224	168	232	145	193	216	165	216	221	159	173	214	263	168
780	175	230	158	243	149	188	217	161	217	212	164	173	207	254	167
781	172	234	143	236	145	178	219	150	219	214	155	182	210	234	170
782	166	239	142	245	150	193	220	148	220	219	163	181	214	244	178
783	166	237	146	250	149	191	227	151	227	218	166	179	210	228	174
784	185	250	143	248	154	208	222	142	222	210	174	169	205	213	185
785	184	249	152	244	155	206	226	151	226	205	173	171	205	212	181
786	187	259	159	253	155	203	234	143	234	208	179	173	210	211	179
787	195	270	173	263	161	207	240	142	240	211	184	171	202	200	169
788	209	282	178	266	164	222	241	150	241	196	181	171	196	205	163
789	213	287	188	262	175	235	245	157	245	194	185	169	190	206	163
790	220	281	184	259	177	260	243	165	243	206	179	166	182	205	159
791	224	284	192	278	199	274	250	168	250	215	184	166	188	203	158
792	222	284	197	278	196	295	260	170	260	227	191	180	196	202	163
793	235	292	212	291	204	309	259	181	259	229	205	179	197	206	167
794	239	294	215	288	204	323	271	197	271	237	207	181	209	211	174
795	247	289	223	274	206	350	266	195	266	234	209	183	218	219	180
796	237	285	217	274	199	374	268	210	268	239	211	188	219	222	176
797	246	301	218	281	208	395	263	224	263	240	221	207	223	232	183
798	255	311	224	284	191	418	255	244	255	256	232	227	231	237	189
799	263	321	226	290	187	448	248	244	248	262	238	241	242	244	207
800	273	327	232	302	181	465	246	239	246	276	249	260	245	241	212
801	282	325	218	307	188	479	236	250	236	275	256	272	248	269	220
802	291	334	213	302	174	490	240	248	240	284	254	288	256	262	229
803	302	338	215	309	177	491	239	253	239	268	255	295	263	267	233
804	315	339	209	310	180	504	249	251	249	260	263	319	259	276	235
805	317	336	204	302	186	527	260	248	260	268	263	343	259	278	223
806	340	332	203	303	174	531	258	252	258	265	275	364	244	285	228
807	355	332	200	306	172	531	254	272	254	267	279	380	246	291	244
808	379	322	197	310	169	530	252	279	252	276	272	408	255	295	269
809	381	302	180	302	161	532	248	272	248	271	271	414	266	285	277
810	376	305	185	312	165	535	264	270	264	273	265	428	275	286	292
811	369	308	183	313	169	529	274	282	274	261	270	440	292	290	298
812	373	314	192	311	171	540	286	293	286	272	286	443	302	307	304
813	358	312	174	319	170	545	298	299	298	296	286	444	314	298	314
814	349	309	177	321	173	537	302	305	302	284	287	455	309	299	327
815	-	-	-	-	-	547	-	-	-	-	-	461	312	310	-
816	336	303	166	323	168	543	301	306	301	285	285	464	307	300	327
817	333	305	186	343	164	527	290	307	290	281	292	440	310	289	349
818	313	308	191	362	163	510	288	317	288	272	304	434	315	267	344
819	309	305	191	361	156	498	284	321	284	267	303	427	303	265	340
820	308	289	196	377	150	476	280	329	280	272	300	416	308	264	348
821	283	287	200	385	153	464	280	322	280	265	295	397	308	253	343
822	258	295	213	380	157	440	280	320	280	265	279	376	302	263	343
823	239	283	209	379	147	413	271	315	271	267	271	361	292	270	334
824	229	279	216	382	155	380	277	296	277	261	257	353	294	280	314
825	217	279	212	394	150	374	276	285	276	262	240	343	290	279	298
826	229	-	211	-	160	368	267	267	267	257	234	332	289	278	289
827	237	-	212	-	175	360	244	265	244	257	232	320	299	265	288
828	235	-	209	-	180	344	242	258	242	248	230	318	296	262	284
829	234	-	209	-	184	345	241	252	241	258	224	295	304	269	288
830	236	-	207	-	180	360	242	241	242	255	229	293	312	268	287
831	228	-	207	-	174	347	239	234	239	261	230	285	316	266	281
832	224	-	200	-	174	331	224	228	224	268	237	282	325	249	265
833	235	281	199	388	182	314	226	218	226	273	236	280	317	249	273
834	225	288	191	385	185	311	217	215	217	276	239	280	317	250	254
835	242	284	200	370	201	310	213	213	213	272	232	286	313	256	265
836	255	277	211	370	208	306	188	215	188	274	230	295	312	251	262
837	252	273	197	376	205	297	184	210	184	288	235	281	306	262	257
838	237	273	206	367	210	279	171	203	171	293	232	278	312	265	252
839	236	274	210	360	220	295	178	204	178	304	227	273	303	272	257
840	226	276	210	358	230	296	179	212	179	308	208	270	288	274	256
841	221	263	219	346	227	274	182	209	182	294	213	269	290	278	254
842	228	261	229	347	239	266	183	205	183	297	222	256	284	279	250
843	231	256	223	333	249	264	187	205	187	294	223	271	271	277	241
844	-	241	-	335	-	-	190	-	190	-	-	263	252	273	-
845	-	244	-	325	-	-	192	-	192	-	-	268	252	268	-
846	-	249	-	316	-	-	198	-	198	-	-	279	241	265	-
847	-	248	207	312	255	266	198	208	198	287	232	272	234	267	241
848	-	237	207	307	253	260	199	215	199	282	244	261	225	263	239
849	-	233	218	290	252	249	204	210	204	272	247	252	216	267	239
850	235	234	217	270	257	237	211	204	211	256	243	253	219	264	231
851	-	-	-	-	-	-	-	-	-	-	-	-	-	268	-
852	-	-	-	-	-	-	-	-	-	-	-	-	-	264	-
853	-	-	-	-	-	-	-	-	-	-	-	-	-	256	-
854	-	-	-	-	-	-	-	-	-	-	-	-	-	250	-
855	-	-	-	-	-	-	-	-	-	-	-	-	-	240	-
856	232	230	219	274	263	230	206	199	206	256	243	255	223	249	231
857	230	219	212	270	261	228	214	195	214	250	237	251	217	253	214
858	235	201	207	262	246	219	210	187	210	237	232	253	205	255	199
859	230	195	205	257	244	213	203	177	203	238	238	261	201	242	186
860	240	187	200	245	244	201	192	190	192	230	233	262	215	238	179
861	243	183	193	244	233	197	192	174	192	213	225	248	211	240	177
862	242	169	185	222	238	180	182	173	182	199	220	246	197	246	173
863	239	161	182	220	237	164	172	167	172	189	216	229	188	242	154
864	245	162	184	215	223	162	160	157	160	176	218	234	194	259	153
865	237	152	173	204	214	159	161	157	161	157	201	229	205	264	150
866	243	152	177	204	221	164	166	166	166	167	204	246	213	272	160
867	250	162	186	198	212	166	159	165	159	177	212	248	227	281	169
868	241	166	186	203	194	162	158	156	158	173	205	253	218	278	172
869	239	160	185	188	196	164	155	147	155	161	197	252	225	288	181
870	242	160	180	184	187	165	148	155	148	166	186	264	228	285	180
871	239	164	185	180	178	159	147	159	147	163	183	252	226	290	178
872	237	164	181	184	179	163	139	161	139	159	182	246	236	282	184
873	225	169	178	183	169	151	133	164	133	163	186	234	232	278	185
874	218	169	176	187	162	151	135	169	135	166	191	229	241	269	186
875	209	164	181	176	157	158	138	170	138	162	187	222	238	267	192
876	207	172	188	179	151	158	139	168	139	163	180	215	244	258	189
877	195	165	190	179	149	156	140	169	140	161	178	204	237	254	190
878	191	161	188	168	141	159	138	167	138	163	176	197	239	254	190
879	192	155	176	167	144	157	145	164	145	150	176	188	245	250	182
880	186	161	180	161	143	152	143	173	143	147	187	172	235	236	178
881	169	150	181	149	146	153	142	169	142	138	179	166	226	219	169
882	154	151	183	140	139	149	141	168	141	138	172	157	222	206	157
883	152	150	172	141	140	138	129	163	129	130	160	153	209	195	147
884	148	145	172	139	144	139	126	153	126	132	145	142	196	183	142
885	155	153	177	142	141	147	134	155	134	126	148	132	198	177	136
886	147	147	181	135	138	146	130	158	130	120	143	144	189	175	135
887	139	144	170	141	142	141	127	160	127	120	139	142	193	166	136
888	151	142	162	139	146	148	126	155	126	118	138	145	193	155	135
889	156	138	160	140	148	146	120	155	120	123	133	148	194	147	131
890	157	146	166	144	145	147	116	150	116	112	129	147	191	136	123
891	153	144	166	155	145	143	111	148	111	115	127	150	182	137	121
892	154	145	159	149	142	144	113	144	113	118	121	151	176	138	122
893	156	145	163	147	145	155	118	142	118	138	128	147	180	136	128
894	159	145	156	145	147	149	106	133	106	140	123	155	189	128	124
895	158	153	150	141	150	148	107	122	107	141	118	157	198	131	133
896	166	157	155	136	152	133	108	124	108	138	119	160	198	126	133
897	173	159	164	136	150	129	110	131	110	132	127	159	209	125	138
898	163	164	153	142	157	131	124	129	124	137	133	154	206	133	146
899	164	166	142	137	161	130	116	129	116	142	137	152	211	135	146
900	155	157	139	141	170	136	120	135	120	143	141	156	217	143	150
901	150	163	148	138	171	130	120	128	120	149	146	152	223	152	150
902	156	160	145	129	178	133	124	136	124	159	152	150	226	153	149
903	161	151	143	117	184	130	119	137	119	156	149	154	225	158	142
904	153	154	144	118	185	128	121	134	121	158	152	160	235	156	145
905	156	150	145	119	176	119	116	128	116	155	162	159	228	157	142
906	161	148	157	119	179	124	120	129	120	146	163	156	241	157	142
907	169	149	153	129	176	138	125	131	125	153	170	155	263	164	158
908	167	149	145	128	175	145	124	125	124	153	164	151	267	165	158
909	162	147	135	128	174	144	113	119	113	161	164	159	274	158	156
910	167	158	135	139	169	141	106	113	106	157	172	153	269	157	142
911	163	160	134	134	167	154	107	120	107	157	174	161	266	156	142
912	172	164	129	140	166	170	109	122	109	154	179	167	267	163	140
913	173	164	122	150	163	173	111	129	111	149	167	170	257	165	145
914	177	172	122	158	164	174	119	131	119	144	158	167	263	168	147
915	165	174	132	169	169	177	131	136	131	154	159	168	275	170	147
916	167	188	128	177	169	189	137	140	137	150	159	169	275	183	151
917	160	186	127	180	169	188	143	146	143	145	165	170	281	182	153
918	153	191	130	185	178	202	151	149	151	142	165	159	290	185	160
919	155	197	138	187	188	208	161	159	161	145	158	152	302	180	163
920	163	195	143	194	191	219	165	168	165	157	169	158	304	181	168
921	166	199	162	195	200	247	190	179	190	155	169	153	321	186	175
922	185	195	166	191	219	255	196	186	196	156	174	156	318	189	184
923	196	189	171	193	223	258	199	185	199	164	179	155	316	188	197
924	195	199	185	197	236	256	203	188	203	171	181	148	321	188	208
925	200	201	187	204	242	258	214	186	214	170	185	148	334	202	205
926	207	210	198	203	247	247	228	182	228	176	185	155	324	195	203
927	216	219	203	219	249	269	222	186	222	184	200	160	320	188	216
928	226	205	219	219	251	275	231	181	231	184	200	160	329	185	220
929	230	203	229	218	252	285	238	190	238	195	208	156	336	181	230
930	231	196	228	228	246	288	241	194	241	205	206	147	332	177	240
931	239	201	219	228	256	276	237	204	237	209	213	140	326	184	241
932	237	198	213	241	261	285	237	220	237	219	202	137	322	185	241
933	242	196	202	247	258	298	225	214	225	224	208	142	331	177	235
934	241	196	210	250	241	295	222	214	222	233	221	141	342	189	237
935	246	214	212	252	227	289	224	218	224	252	224	142	339	201	238
936	240	216	212	252	230	293	232	209	232	251	226	147	336	212	243
937	235	221	208	245	221	287	234	208	234	255	227	149	319	207	234
938	229	212	210	243	220	300	225	208	225	269	231	150	324	204	251
939	220	202	215	238	223	300	226	194	226	278	228	151	307	205	244
940	221	195	215	242	230	288	214	187	214	279	232	160	322	201	250
941	219	202	201	246	242	280	221	179	221	282	231	161	319	212	243
942	214	182	208	232	241	269	219	177	219	279	228	166	316	216	242
943	210	192	202	233	237	266	215	182	215	280	217	174	311	216	229
944	194	190	213	218	228	268	196	164	196	284	213	178	304	225	225
945	190	190	224	195	227	264	203	162	203	287	225	175	282	216	220
946	188	187	217	193	218	261	199	175	199	276	221	170	276	219	208
947	183	180	213	184	214	257	205	167	205	277	221	170	254	221	211
948	176	172	206	171	215	242	204	171	204	269	223	180	249	220	191
949	174	176	195	174	214	225	202	175	202	253	237	191	237	232	190
950	168	175	187	174	210	223	201	168	201	239	230	201	233	230	170
951	159	186	173	165	214	213	208	171	208	238	233	199	228	233	160
952	147	175	169	145	216	211	201	176	201	236	239	204	223	242	145
953	132	167	162	132	202	202	197	180	197	233	244	206	211	238	137
954	136	186	153	126	197	197	189	179	189	235	247	199	212	232	120
955	130	175	143	120	189	193	188	178	188	225	254	203	193	230	117
956	128	175	133	123	185	181	185	172	185	216	248	197	192	227	111
957	126	179	118	118	188	172	179	170	179	209	237	197	187	227	101
958	120	185	118	111	173	169	180	160	180	202	230	203	180	219	109
959	118	181	108	115	161	162	186	170	186	205	233	206	184	216	107
960	119	180	104	122	143	154	179	167	179	200	230	201	184	216	103
961	120	176	102	110	131	156	168	155	168	200	213	203	192	214	106
962	118	181	96	95	124	139	154	151	154	199	202	213	176	214	107
963	114	169	100	92	111	142	141	149	141	193	197	216	170	212	112
964	115	161	97	90	104	136	143	155	143	199	183	209	172	203	108
965	121	161	90	93	97	144	135	152	135	202	183	207	169	200	113
966	121	153	88	91	101	139	128	166	128	214	187	210	171	203	122
967	131	142	96	102	102	141	122	168	122	212	190	206	159	211	131
968	132	137	102	99	103	135	113	171	113	209	186	202	157	212	132
969	140	130	107	105	115	131	109	172	109	199	179	219	154	218	136
970	150	134	110	105	112	125	109	173	109	194	175	225	144	229	124
971	154	135	122	104	123	124	109	170	109	203	184	212	148	242	125
972	167	135	138	113	131	139	116	176	116	214	183	217	157	236	138
973	176	138	145	120	147	144	117	182	117	206	187	209	167	235	133
974	181	139	149	135	153	161	119	184	119	206	192	198	167	235	139
975	187	154	144	146	159	161	129	184	129	207	179	190	170	255	153
976	190	161	151	145	168	174	133	204	133	200	184	197	164	263	164
977	202	174	169	156	177	177	148	210	148	209	192	195	167	256	187
978	205	190	173	154	192	189	157	208	157	215	192	196	166	260	206
979	193	204	182	164	190	193	166	212	166	217	185	201	177	258	210
980	201	207	178	172	185	202	164	208	164	214	204	204	188	252	208
981	194	207	180	176	176	204	164	213	164	220	203	198	189	255	211
982	201	211	181	194	180	208	172	213	172	230	205	198	202	242	206
983	206	206	175	203	185	215	176	220	176	225	209	190	203	240	209
984	201	208	173	214	188	213	175	210	175	215	218	181	196	235	209
985	195	209	172	212	187	221	161	199	161	212	220	177	197	235	203
986	197	203	174	209	192	235	166	201	166	191	219	176	211	239	207
987	204	199	170	219	195	241	171	198	171	199	220	174	215	239	207
988	192	188	173	230	197	248	168	196	168	196	216	175	229	242	206
989	189	184	157	246	199	247	172	184	172	180	219	176	233	241	196
990	192	170	154	246	206	250	168	188	168	171	226	173	240	232	189
991	197	173	152	248	202	253	170	193	170	164	240	163	246	231	187
992	187	176	145	244	204	259	179	190	179	170	233	161	234	227	186
993	184	164	144	248	195	261	184	175	184	175	227	159	235	216	171
994	183	156	142	229	194	260	178	176	178	170	220	153	229	212	171
995	174	151	142	225	188	259	177	171	177	155	210	153	213	208	166
996	171	147	134	216	193	260	170	163	170	144	197	151	214	205	158
997	165	155	132	202	192	257	176	154	176	149	181	155	201	205	152
998	171	163	133	197	213	262	191	147	191	151	186	162	202	215	165
999	170	178	142	200	218	264	185	145	185	154	181	170	204	208	157
1000	177	182	143	208	220	269	196	147	196	158	176	161	210	217	160
1001	173	185	139	197	219	269	194	143	194	162	172	159	224	224	154
1002	172	193	141	195	223	268	195	138	195	165	155	148	225	223	146
1003	168	190	147	184	213	265	184	135	184	169	144	155	207	214	147
1004	166	191	159	193	213	263	181	139	181	174	148	150	217	212	154
1005	166	189	160	196	217	269	192	147	192	178	145	157	220	210	151
1006	167	180	159	202	225	263	199	148	199	171	131	162	224	201	158
1007	163	172	164	201	230	261	203	141	203	174	123	159	225	197	167
1008	166	180	172	204	226	258	207	141	207	194	129	157	234	197	173
1009	171	176	194	203	227	253	207	150	207	195	137	154	237	196	178
1010	172	164	199	214	206	240	212	157	212	182	138	142	253	189	177
1011	164	157	202	215	203	239	209	165	209	193	148	143	243	201	183
1012	161	160	198	221	205	236	211	169	211	184	149	147	244	191	191
1013	145	151	196	218	191	224	215	173	215	181	144	143	236	191	203
1014	155	143	205	214	184	220	217	174	217	171	142	137	222	186	198
1015	144	143	205	214	177	206	208	188	208	174	142	138	213	180	205
1016	140	142	202	197	178	195	203	189	203	168	137	136	215	184	199
1017	146	135	192	194	179	189	203	187	203	173	138	138	218	193	198
1018	142	138	195	206	170	173	198	187	198	166	136	136	220	201	191
1019	142	146	199	206	168	163	205	192	205	165	135	131	223	211	185
1020	140	156	191	199	171	145	205	187	205	158	140	130	220	209	193
1021	125	162	180	201	173	142	199	171	199	162	143	124	219	210	183
1022	122	171	178	198	181	145	194	164	194	165	139	125	202	211	183
1023	117	174	183	203	190	147	202	170	202	167	143	126	204	219	187
1024	126	173	201	208	195	154	201	173	201	172	155	130	206	216	185
1025	133	177	210	206	210	154	194	183	194	179	158	142	216	227	171
1026	130	176	211	195	217	151	187	173	187	178	162	155	220	237	176
1027	131	177	212	186	221	141	182	179	182	182	167	162	214	245	172
1028	144	179	233	186	227	132	191	183	191	183	167	175	214	243	187
1029	143	182	254	211	234	138	191	193	191	187	176	174	216	250	211
1030	136	199	259	217	231	147	191	196	191	197	174	173	232	250	219
1031	149	212	268	228	236	151	191	188	191	218	183	172	239	249	232
1032	156	210	272	226	230	155	183	182	183	219	187	161	244	241	232
1033	167	212	267	219	223	173	189	192	189	226	187	168	255	247	240
1034	171	209	274	222	227	176	194	196	194	219	193	179	258	262	239
1035	175	213	276	224	228	180	194	204	194	218	182	179	250	259	242
1036	191	219	261	225	227	187	196	207	196	225	185	180	255	244	246
1037	197	225	252	219	225	184	207	204	207	227	183	191	249	242	242
1038	193	217	249	218	224	184	207	201	207	232	178	186	248	231	238
1039	202	218	242	214	222	190	205	191	205	224	186	176	250	224	247
1040	200	206	234	211	215	189	204	195	204	227	183	178	262	225	235
1041	209	204	222	214	206	177	198	184	198	227	185	185	257	206	229
1042	207	186	213	208	195	169	188	186	188	225	191	175	242	206	220
1043	208	178	193	208	191	162	185	187	185	209	184	165	244	202	202
1044	206	163	180	197	190	157	176	188	176	198	182	151	236	207	192
1045	193	152	176	186	186	141	177	187	177	196	174	153	224	198	192
1046	188	146	157	169	177	131	175	184	175	187	162	146	225	194	187
1047	182	135	145	160	165	124	176	182	176	184	159	128	219	203	184
1048	173	124	145	159	169	115	167	166	167	175	147	126	210	208	190
1049	177	128	147	145	161	108	149	165	149	163	144	115	204	213	185
1050	174	133	141	132	168	109	141	170	141	169	144	114	188	218	202
1051	171	144	143	127	178	118	140	171	140	164	137	111	192	218	188
1052	166	145	134	127	183	111	137	170	137	175	134	112	178	218	202
1053	142	152	133	123	194	111	139	162	139	171	127	100	167	216	195
1054	142	156	138	125	178	114	137	159	137	181	114	101	166	205	191
1055	145	159	134	137	173	112	140	156	140	170	110	107	165	195	189
1056	147	170	148	136	167	111	142	155	142	172	98	112	167	201	199
1057	154	160	146	139	156	103	152	151	152	167	105	109	158	202	192
1058	156	171	158	154	156	108	158	151	158	166	110	105	145	210	204
1059	153	171	166	151	158	116	155	150	155	164	113	113	144	222	210
1060	149	169	170	151	161	127	150	150	150	166	115	119	139	223	201
1061	153	170	171	169	171	133	134	150	134	172	112	114	142	229	195
1062	155	177	178	158	176	143	134	157	134	181	114	129	146	224	191
1063	151	177	188	162	176	146	135	158	135	175	111	130	144	218	192
1064	150	164	184	174	179	149	129	144	129	175	104	135	144	210	178
1065	150	163	180	173	177	143	132	145	132	180	100	139	143	202	166
1066	144	163	178	165	176	137	122	135	122	181	106	143	139	203	166
1067	146	164	165	162	175	124	120	126	120	167	110	153	132	201	165
1068	150	153	159	166	178	134	110	140	110	165	112	168	132	204	160
1069	146	166	167	170	173	133	115	141	115	172	106	176	140	196	156
1070	143	157	163	172	172	143	102	139	102	166	105	182	150	195	153
1071	128	161	163	171	178	139	109	138	109	172	103	174	153	195	150
1072	136	175	166	167	182	137	114	140	114	166	104	174	170	192	146
1073	146	165	168	162	171	137	119	157	119	165	105	173	175	187	142
1074	153	172	168	162	161	137	130	157	130	159	106	184	179	184	146
1075	179	179	171	160	164	143	139	154	139	156	110	188	193	198	153
1076	196	188	183	155	168	145	154	166	154	168	122	194	206	218	159
1077	207	191	187	150	167	149	156	165	156	163	130	206	207	213	163
1078	209	192	206	145	158	160	160	162	160	164	141	197	209	206	160
1079	209	198	215	148	155	169	148	173	148	167	143	197	219	213	164
1080	218	198	223	147	160	173	162	181	162	170	148	214	231	228	181
1081	218	207	232	153	173	183	174	183	174	177	171	213	238	230	182
1082	218	210	239	147	178	191	178	195	178	180	178	205	243	225	182
1083	238	206	260	145	173	190	186	217	186	182	194	210	248	221	185
1084	242	211	261	141	181	198	205	227	205	186	220	213	252	241	202
1085	247	210	272	149	193	193	219	232	219	192	228	216	250	243	210
1086	258	215	285	150	190	206	225	238	225	194	239	210	264	250	214
1087	247	219	283	149	183	214	227	245	227	199	262	213	250	260	225
1088	241	226	276	149	184	215	232	248	232	193	264	215	249	243	225
1089	235	222	277	155	184	209	223	234	223	180	272	216	234	248	226
1090	230	219	264	153	180	218	229	239	229	173	283	208	237	258	220
1091	243	214	249	139	178	220	222	235	222	183	290	202	250	247	215
1092	233	210	239	137	172	209	218	223	218	175	293	190	254	241	209
1093	237	202	233	139	173	217	212	221	212	165	291	183	248	242	199
1094	234	197	220	132	172	212	203	219	203	159	285	171	249	248	196
1095	231	209	211	134	171	221	198	208	198	152	294	164	236	245	195
1096	233	201	213	138	158	220	176	204	176	140	296	160	233	241	195
1097	229	196	208	136	149	234	179	197	179	147	311	168	227	248	193
1098	212	197	194	139	154	222	173	194	173	151	317	168	218	244	189
1099	210	189	183	139	142	216	179	185	179	146	304	169	214	246	178
1100	198	188	173	148	143	220	173	175	173	142	301	160	204	259	174
1101	188	178	170	152	142	205	174	171	174	141	295	151	202	261	177
1102	188	172	168	149	134	217	160	161	160	139	279	143	198	255	174
1103	179	166	168	153	137	217	150	152	150	132	272	134	182	242	167
1104	178	170	170	159	136	231	149	145	149	138	277	125	176	258	163
1105	167	159	180	160	140	225	155	150	155	135	278	129	174	255	175
1106	162	162	187	157	151	240	166	166	166	133	278	129	182	251	177
1107	155	153	199	155	159	244	159	168	159	137	264	131	181	247	169
1108	163	156	194	149	162	239	163	161	163	144	254	130	181	245	171
1109	156	174	207	145	169	244	177	167	177	146	237	139	190	227	180
1110	163	171	199	139	169	253	190	181	190	149	221	149	194	226	179
1111	163	168	201	143	182	270	208	187	208	151	215	149	199	235	169
1112	160	171	205	137	192	271	213	188	213	155	210	135	215	231	167
1113	154	171	207	136	196	299	224	197	224	160	217	135	226	234	170
1114	157	187	205	144	211	303	221	204	221	158	216	149	236	232	166
1115	167	195	211	150	217	313	236	215	236	165	215	147	241	228	176
1116	172	200	225	144	214	312	242	219	242	167	217	145	251	221	186
1117	174	206	220	144	215	313	253	223	253	177	221	144	256	220	179
1118	175	210	215	157	214	312	253	232	253	174	213	142	252	217	170
1119	177	204	222	161	220	314	264	238	264	171	218	141	264	211	162
1120	190	200	205	168	211	310	269	227	269	184	222	135	263	224	165
1121	187	202	208	172	209	311	250	227	250	188	227	139	266	232	175
1122	190	206	196	180	203	306	249	229	249	192	224	136	266	239	162
1123	194	204	192	191	212	286	245	226	245	189	227	137	259	226	161
1124	190	197	181	200	213	271	238	223	238	187	225	131	256	220	161
1125	191	196	180	200	204	258	234	222	234	177	223	138	232	226	156
1126	188	193	170	203	199	246	234	216	234	176	220	132	227	221	165
1127	182	185	164	188	192	226	223	211	223	164	213	121	222	223	158
1128	184	179	161	200	192	214	217	203	217	161	208	122	226	226	160
1129	188	179	163	204	193	210	209	210	209	160	198	125	227	224	170
1130	190	166	176	205	200	205	203	197	203	164	193	137	224	236	177
1131	191	167	179	208	199	185	187	196	187	158	192	151	211	239	178
1132	181	161	183	214	205	170	181	188	181	141	180	148	197	223	176
1133	182	155	165	213	199	149	177	176	177	134	162	142	194	215	177
1134	179	156	156	205	205	146	173	170	173	136	160	143	190	210	173
1135	165	146	159	197	209	140	164	165	164	128	143	151	190	208	176
1136	165	147	148	187	214	142	161	170	161	130	135	159	188	206	176
1137	164	148	152	183	227	133	163	171	163	124	128	162	195	203	177
1138	155	150	156	174	229	132	157	178	157	126	127	163	195	195	185
1139	153	162	161	171	228	143	155	184	155	135	131	166	194	200	188
1140	161	158	171	175	216	145	148	180	148	138	143	169	205	200	195
1141	161	156	173	170	215	151	146	179	146	143	151	173	201	197	187
1142	159	146	164	171	207	146	137	188	137	153	147	168	205	189	197
1143	159	151	155	159	189	155	144	189	144	164	148	169	212	199	204
1144	150	161	156	160	183	169	153	197	153	168	153	171	208	191	210
1145	149	170	155	159	179	175	144	206	144	166	158	184	205	195	215
1146	150	163	164	160	161	183	141	213	141	171	151	190	204	214	227
1147	153	161	167	160	176	193	154	213	154	176	152	203	207	217	232
1148	149	167	172	162	182	201	156	223	156	182	151	207	211	230	237
1149	148	173	168	162	185	217	163	229	163	193	154	222	216	242	244
1150	152	167	172	174	193	238	160	233	160	203	163	237	230	255	241
1151	154	167	175	190	202	237	164	239	164	202	160	235	228	257	246
1152	154	171	183	193	207	236	164	248	164	207	152	226	232	255	251
1153	149	160	182	196	206	239	164	248	164	209	156	229	236	256	259
1154	153	164	186	201	213	241	166	244	166	212	153	236	243	261	262
1155	147	167	188	209	212	241	174	239	174	214	162	231	243	248	260
1156	149	169	177	205	214	235	166	243	166	215	168	236	264	235	250
1157	150	168	174	208	215	234	163	241	163	210	158	244	261	232	260
1158	152	170	169	206	215	227	166	240	166	216	153	242	274	220	266
1159	158	175	170	209	208	238	162	239	162	220	158	246	276	216	259
1160	160	170	173	214	201	236	165	242	165	220	167	246	290	223	261
1161	159	165	171	205	203	251	160	229	160	198	161	258	294	216	252
1162	164	167	166	195	195	244	164	233	164	198	170	263	289	215	247
1163	171	172	172	182	185	249	170	229	170	188	168	247	291	210	240
1164	170	173	163	182	180	250	170	223	172	188	167	261	292	211	244
1165	168	185	156	184	172	255	167	212	167	193	167	260	290	219	246
1166	168	189	154	187	163	247	159	203	161	194	171	263	291	214	241
1167	161	193	147	177	156	231	145	198	149	189	160	265	285	210	229
1168	150	191	146	177	158	240	148	183	153	188	152	266	273	214	220
1169	147	194	152	174	156	237	156	179	159	191	160	246	263	210	206
1170	136	183	146	169	140	228	160	177	166	187	157	249	239	207	195
1171	140	177	143	164	145	218	172	165	177	176	160	241	235	206	195
1172	139	166	128	156	141	208	181	159	186	164	156	230	225	199	185
1173	137	170	116	157	152	202	186	153	191	162	151	209	224	204	184
1174	142	174	113	161	151	193	191	157	197	176	148	197	225	198	191
1175	137	169	120	157	147	208	188	160	190	169	143	191	221	175	179
1176	143	155	120	166	139	199	188	160	191	173	145	179	229	186	180
1177	129	144	125	174	141	187	189	152	193	167	143	164	229	175	174
1178	129	136	120	177	145	186	195	160	201	173	145	154	235	166	170
1179	140	131	122	182	152	194	202	166	209	183	153	144	227	174	177
1180	143	141	129	177	151	195	204	163	215	182	155	146	243	178	167
1181	141	142	127	177	146	171	202	170	214	190	145	150	245	176	175
1182	146	149	132	168	152	180	194	166	210	196	148	151	239	170	184
1183	150	154	137	181	149	187	198	175	215	195	146	148	245	166	183
1184	158	157	140	189	149	183	198	180	214	188	155	146	248	163	192
1185	163	158	154	188	151	185	200	184	208	177	160	145	247	171	191
1186	165	151	165	201	155	184	193	178	214	171	156	145	239	176	192
1187	171	158	170	198	165	177	192	178	213	175	162	146	236	178	194
1188	171	168	166	196	167	174	191	178	218	171	156	150	229	171	198
1189	171	167	164	200	159	182	183	182	217	168	150	164	216	175	203
1190	169	164	164	192	160	183	170	176	202	168	143	159	212	179	195
1191	167	165	161	193	169	178	176	182	193	157	145	165	203	175	197
1192	168	166	165	201	162	169	174	180	199	157	142	158	194	171	191
1193	168	157	169	199	156	175	169	171	199	146	145	159	194	166	198
1194	167	157	158	204	142	167	157	157	195	152	145	155	202	162	191
1195	172	158	160	195	146	154	141	152	190	154	150	160	193	172	201
1196	170	159	171	193	145	147	137	148	179	147	149	156	198	168	196
1197	164	158	169	187	152	150	128	149	174	145	138	166	197	166	197
1198	162	160	170	184	154	150	131	145	165	134	144	173	194	166	190
1199	164	167	174	180	144	159	135	153	160	127	145	172	200	167	203
1200	158	174	169	171	139	152	141	154	160	120	145	167	204	152	198
1201	155	184	165	162	138	147	141	164	148	114	140	155	210	146	190
1202	152	192	162	168	138	151	142	157	149	113	139	142	208	147	194
1203	154	200	168	174	133	157	140	148	152	105	149	141	212	150	190
1204	156	194	166	168	142	158	150	148	160	104	147	144	214	153	196
1205	162	201	165	176	142	150	145	143	156	101	154	138	214	152	198
1206	162	202	170	177	149	153	148	149	151	102	156	130	207	155	198
1207	159	195	167	183	155	161	155	165	158	105	158	126	207	157	189
1208	157	205	165	181	147	166	151	175	150	107	162	130	203	158	186
1209	157	205	168	176	146	165	157	170	156	115	163	127	202	157	186
1210	164	209	162	191	140	158	157	171	158	125	166	132	207	156	182
1211	163	217	163	199	146	163	154	164	155	139	161	133	205	157	175
1212	160	220	156	204	139	165	154	152	152	144	165	124	213	155	165
1213	153	222	162	216	129	164	150	148	148	141	170	124	199	157	168
1214	155	209	159	212	119	163	147	147	148	144	171	131	196	154	174
1215	146	207	162	208	127	166	144	154	149	145	175	119	193	160	179
1216	149	209	156	211	125	159	141	152	142	146	177	128	175	166	178
1217	154	203	151	205	115	155	145	147	148	151	173	131	164	165	165
1218	157	198	136	203	108	135	135	143	144	151	164	134	157	160	167
1219	167	197	124	193	101	130	133	125	140	144	160	136	153	159	153
1220	166	178	131	183	97	122	132	122	138	143	168	118	161	165	160
1221	162	191	127	184	94	124	135	116	139	144	164	116	169	161	154
1222	154	195	133	179	99	117	144	118	145	148	166	120	174	164	155
1223	154	180	132	177	98	108	152	108	153	149	165	120	186	164	157
1224	158	183	132	174	100	119	159	118	160	150	176	131	187	163	153
1225	161	186	132	166	109	128	158	118	159	141	176	125	192	147	157
1226	170	187	133	174	112	131	175	128	175	127	169	126	190	159	167
1227	181	185	137	176	121	124	178	125	178	133	167	133	196	160	161
1228	181	183	143	179	124	117	174	128	174	133	163	128	199	144	148
1229	182	185	147	182	124	116	172	129	172	131	178	133	208	148	158
1230	183	185	159	181	127	126	177	127	177	136	168	140	199	165	155
1231	195	199	180	196	131	131	182	136	182	145	169	153	207	167	162
1232	206	210	183	201	137	131	190	140	190	154	163	170	201	169	170
1233	212	224	189	201	133	140	194	139	194	149	171	183	202	183	164
1234	208	235	195	203	134	141	202	144	202	146	171	188	195	183	174
1235	219	250	201	201	140	144	218	150	218	154	179	199	181	181	184
1236	223	249	203	192	132	143	214	146	214	156	171	206	198	181	181
1237	223	255	207	196	129	143	214	156	214	152	183	210	204	186	179
1238	219	264	208	196	132	145	213	165	213	160	187	215	214	187	182
1239	213	268	213	186	142	146	213	177	213	163	186	226	222	185	182
1240	215	280	212	187	134	146	214	183	214	158	189	236	235	185	195
1241	213	290	202	173	135	145	203	191	203	169	200	246	232	184	193
1242	225	287	197	170	139	144	218	211	218	177	213	271	240	179	186
1243	223	299	190	149	148	137	230	226	230	185	215	278	238	180	192
1244	238	298	191	136	145	139	237	238	237	179	203	291	242	182	188
1245	233	296	194	133	138	141	249	255	249	178	207	298	242	176	191
1246	240	290	187	133	138	143	256	255	256	179	213	310	250	174	209
1247	240	280	181	129	136	133	254	263	254	184	220	318	250	173	209
1248	251	280	173	134	142	131	262	279	262	185	232	323	246	171	216
1249	249	276	171	124	151	139	270	274	270	187	243	336	250	169	217
1250	247	262	167	125	153	146	265	273	265	180	242	330	251	164	222
1251	248	257	155	120	148	150	257	272	257	180	245	315	241	148	214
1252	240	264	153	114	149	152	257	255	257	176	231	307	242	145	203
1253	224	250	154	118	153	149	249	240	249	175	205	300	242	134	203
1254	209	245	147	112	144	141	244	226	244	155	194	288	236	126	199
1255	198	223	137	101	132	142	240	227	240	154	190	287	229	119	188
1256	187	202	123	101	121	137	230	216	230	157	186	281	231	112	169
1257	188	189	124	101	123	133	231	219	231	164	180	276	224	119	158
1258	189	182	124	93	113	135	225	207	225	151	164	280	214	116	146
1259	193	191	133	91	115	138	220	200	220	154	148	268	208	110	140
1260	191	189	125	101	118	133	204	184	204	143	148	242	214	100	135
1261	202	182	127	99	109	119	211	182	211	133	148	232	209	99	124
1262	214	181	131	97	119	118	208	174	208	135	139	229	213	108	127
1263	212	177	132	99	122	108	201	169	201	135	136	227	222	121	129
1264	222	173	141	107	137	115	187	172	187	137	134	221	224	137	130
1265	212	181	138	112	139	110	179	166	179	129	137	225	235	149	116
1266	223	186	143	117	146	110	179	177	179	131	139	231	238	169	114
1267	231	195	162	132	145	112	175	186	175	129	138	228	230	175	120
1268	236	189	175	140	154	114	171	193	171	119	133	222	240	182	117
1269	237	192	193	145	163	121	175	196	175	119	136	209	246	183	124
1270	225	198	204	156	172	119	166	190	166	120	131	203	262	188	124
1271	222	198	213	159	181	126	155	183	155	129	128	197	270	193	124
1272	219	195	220	165	188	136	159	185	159	121	130	199	279	196	129
1273	218	201	232	161	199	135	160	196	160	134	122	194	278	193	144
1274	203	203	242	162	199	133	155	209	155	134	121	194	291	190	151
1275	208	204	243	167	202	126	163	214	163	131	123	193	300	190	153
1276	197	202	260	171	203	134	155	217	155	137	119	193	285	186	147
1277	197	192	272	161	198	132	161	222	161	161	123	187	279	176	158
1278	198	192	279	160	204	146	155	221	155	166	125	181	268	173	159
1279	194	186	278	156	207	150	153	226	153	161	129	179	264	182	162
1280	189	197	272	173	201	164	166	232	166	171	136	183	272	194	173
1281	176	193	277	174	227	168	166	237	166	177	154	175	268	198	184
1282	188	190	276	167	225	174	171	237	171	197	158	172	269	199	182
1283	199	193	269	161	228	184	172	236	172	220	161	188	264	200	182
1284	207	198	268	151	226	199	173	239	173	235	152	195	260	216	195
1285	217	201	262	148	222	205	179	253	179	249	166	198	271	234	196
1286	218	195	256	141	234	210	185	254	185	244	172	196	270	248	195
1287	226	194	245	142	239	216	188	256	188	251	169	203	265	262	197
1288	235	200	240	142	223	237	198	255	198	252	185	202	271	267	216
1289	253	204	230	137	232	255	205	257	205	234	199	217	279	268	220
1290	252	208	236	146	240	266	211	262	211	241	211	228	275	264	216
1291	250	206	234	157	239	270	220	274	220	243	227	233	271	261	225
1292	250	204	230	162	232	268	220	276	220	239	232	233	266	250	230
1293	254	206	232	158	217	276	227	291	227	238	248	240	260	250	234
1294	257	206	216	167	225	271	231	288	231	241	254	232	263	253	242
1295	254	189	210	177	222	272	220	294	220	238	253	230	266	255	248
1296	259	194	205	190	214	277	235	289	235	228	273	239	270	257	241
1297	259	189	200	194	221	280	231	289	231	228	282	233	275	252	248
1298	246	191	198	205	227	285	229	290	229	219	298	226	273	242	257
1299	244	174	191	215	224	268	223	286	223	210	311	224	267	237	253
1300	237	176	200	218	227	262	221	276	221	206	308	221	272	225	240
1301	231	168	186	219	221	238	219	266	219	203	306	215	275	210	229
1302	215	172	173	223	214	222	211	252	211	205	309	213	279	199	217
1303	210	175	155	218	206	215	205	240	205	206	301	210	284	185	209
1304	205	171	146	225	202	209	199	229	199	198	300	191	284	177	208
1305	192	165	137	223	187	211	187	220	187	196	305	185	280	173	191
1306	184	164	131	206	186	205	180	208	180	188	292	182	276	160	188
1307	161	175	133	204	174	196	183	204	183	178	289	185	266	151	169
1308	155	169	133	194	183	179	183	185	183	166	268	169	260	145	166
1309	144	174	134	182	174	169	180	175	180	149	234	164	251	139	158
1310	142	179	131	168	163	153	184	162	184	145	218	154	242	131	148
1311	130	187	126	169	151	154	191	170	191	151	222	156	244	128	148
1312	129	196	125	170	163	149	193	166	193	151	214	147	259	128	145
1313	130	207	133	174	156	146	201	158	201	159	204	142	280	130	138
1314	128	220	138	170	146	143	184	162	184	171	197	149	284	125	136
1315	125	226	135	169	156	138	174	162	174	172	208	158	293	119	138
1316	118	228	142	161	151	138	184	162	184	185	215	164	296	112	148
1317	122	225	148	160	151	143	184	161	184	186	209	170	305	102	157
1318	128	223	155	162	150	147	187	171	187	196	211	173	302	109	166
1319	135	213	165	168	153	154	180	173	180	201	214	183	308	113	172
1320	139	214	168	171	156	152	174	182	174	221	204	180	302	118	186
1321	133	217	175	168	154	156	177	175	177	246	194	185	313	119	212
1322	128	208	199	178	162	159	175	180	175	250	197	183	326	126	220
1323	128	222	222	179	173	169	167	163	167	258	194	194	315	129	234
1324	139	235	226	183	176	166	175	176	175	271	198	197	319	145	246
1325	141	238	228	189	187	173	186	180	186	279	199	202	311	151	253
1326	142	225	233	198	193	175	181	179	181	297	212	201	301	156	266
1327	149	230	242	190	188	193	176	182	176	308	201	199	299	164	282
1328	164	235	246	192	202	198	173	187	173	305	199	209	295	184	281
1329	167	236	256	198	211	197	175	197	175	305	200	208	283	193	269
1330	178	244	265	196	222	195	180	210	180	308	202	225	286	194	268
1331	195	258	270	202	227	213	190	227	190	312	201	233	294	189	268
1332	207	257	273	204	225	230	204	244	204	305	209	237	297	191	268
1333	219	258	291	220	251	250	215	248	215	311	217	229	305	213	268
1334	216	270	280	216	257	263	212	252	212	314	206	237	287	226	264
1335	226	279	277	225	259	245	212	256	212	305	216	236	291	220	263
1336	233	282	269	233	273	271	205	262	205	293	219	233	289	231	252
1337	242	266	281	230	272	270	192	264	192	288	209	229	287	233	239
1338	242	264	287	222	266	276	195	259	195	273	210	221	283	246	238
1339	247	260	274	225	259	278	192	254	192	256	225	222	278	238	231
1340	244	249	272	228	256	266	187	255	187	242	224	211	250	225	212
1341	247	236	267	218	245	263	178	251	178	239	225	210	241	221	201
1342	243	220	265	216	241	259	177	251	177	239	229	198	230	220	197
1343	245	212	263	221	226	242	178	243	178	228	233	198	220	223	195
1344	241	203	275	222	224	244	175	240	175	222	239	203	212	236	193
1345	239	194	266	221	229	236	172	235	172	203	250	204	213	227	191
1346	233	183	251	223	219	233	163	236	163	192	253	200	189	226	178
1347	227	180	249	219	222	236	158	233	158	175	248	204	176	231	168
1348	210	173	244	216	213	227	155	226	155	170	239	198	174	219	166
1349	204	166	241	213	208	236	152	218	152	159	241	196	176	210	153
1350	187	168	251	220	216	239	163	223	163	153	238	186	169	200	145
1351	176	161	261	210	224	241	166	222	166	153	224	175	169	197	145
1352	174	159	267	216	229	241	176	220	176	148	234	179	184	200	150
1353	164	175	271	217	241	238	182	216	182	149	240	178	197	196	152
1354	171	178	268	211	244	230	193	207	193	154	239	169	203	198	163
1355	171	192	272	216	245	233	188	206	188	157	242	169	201	208	166
1356	160	204	279	206	249	230	176	205	176	157	248	169	206	197	164
1357	159	212	280	197	248	216	170	199	170	158	235	159	206	192	160
1358	170	225	267	194	252	214	169	202	169	161	233	166	209	194	166
1359	180	238	266	187	253	208	180	200	180	155	233	159	218	189	176
1360	191	239	264	199	245	195	176	195	176	156	230	155	217	196	188
1361	198	239	271	212	248	198	170	199	170	163	213	149	211	193	200
1362	198	249	274	213	244	192	163	198	163	162	222	144	211	187	198
1363	198	241	261	214	241	198	157	210	157	171	226	144	215	184	210
1364	203	239	271	211	241	198	165	208	165	172	219	155	212	207	208
1365	213	228	269	204	238	201	154	202	154	176	207	162	216	204	228
1366	216	225	263	204	225	210	152	205	152	181	214	164	218	222	238
1367	223	210	269	200	220	202	150	203	150	192	216	169	216	219	239
1368	226	217	254	192	208	201	148	197	148	192	213	176	221	217	246
1369	224	212	266	198	202	205	146	206	146	187	223	185	225	219	249
1370	213	206	266	200	189	199	146	182	146	187	218	185	222	227	252
1371	206	205	254	199	179	204	146	179	146	189	214	187	216	229	259
1372	190	198	251	199	178	197	132	180	132	190	210	189	209	226	255
1373	190	174	252	209	170	183	127	170	127	180	214	190	219	234	249
1374	185	178	251	224	164	193	135	165	135	185	214	193	229	244	255
1375	171	185	258	225	156	200	141	157	141	189	220	197	231	245	241
1376	154	180	252	235	153	212	134	141	134	204	219	200	220	240	234
1377	143	178	253	232	158	215	143	139	143	208	215	203	222	261	227
1378	143	182	266	225	161	215	152	135	152	210	213	201	211	254	223
1379	138	176	265	236	165	209	154	133	154	208	212	192	212	258	218
1380	136	172	260	246	161	202	163	134	163	196	225	192	208	267	207
1381	129	174	249	255	153	195	161	138	161	193	229	189	200	272	207
1382	130	171	241	251	159	207	154	136	154	197	223	197	203	278	211
1383	125	167	249	260	174	210	159	145	159	198	234	199	202	300	204
1384	124	182	246	274	180	219	165	145	165	217	246	194	202	300	204
1385	122	183	249	271	186	231	179	148	179	226	246	197	203	301	209
1386	115	188	248	268	195	223	181	153	181	226	238	189	203	306	186
1387	110	178	248	254	187	216	193	144	193	218	228	183	185	297	190
1388	112	179	253	243	197	212	204	155	204	211	236	186	190	295	205
1389	108	175	249	233	209	208	211	159	211	207	239	174	189	282	188
1390	107	181	240	220	203	207	213	163	213	204	233	179	201	276	199
1391	106	177	249	221	205	226	223	178	223	195	234	198	212	270	204
1392	102	173	241	219	203	219	220	182	220	198	228	191	210	268	207
1393	106	164	247	222	194	222	219	183	219	199	227	187	220	276	201
1394	108	175	253	225	195	213	212	180	212	194	236	189	223	262	203
1395	108	182	252	227	197	214	216	180	216	189	224	191	222	239	202
1396	114	177	249	226	195	213	216	174	216	190	214	184	217	237	198
1397	121	176	244	213	197	197	215	160	215	181	211	183	215	227	193
1398	131	173	234	193	196	188	215	154	215	183	215	185	214	217	197
1399	132	176	242	199	195	196	211	149	211	183	214	180	221	207	200
1400	141	181	240	201	190	195	206	149	206	186	209	177	223	203	200
1401	154	185	230	195	182	189	199	143	199	179	209	188	216	204	205
1402	155	179	236	188	190	192	197	142	197	180	209	179	213	207	204
1403	155	177	220	175	191	190	189	137	189	187	213	168	214	193	198
1404	161	168	226	173	192	190	193	144	193	195	221	181	217	196	195
1405	158	168	220	178	195	187	185	149	185	194	224	187	209	201	200
1406	152	163	212	177	188	173	191	148	191	191	217	183	194	196	197
1407	157	164	223	186	194	163	188	149	188	183	225	181	192	196	200
1408	159	165	212	181	199	161	185	152	185	199	226	178	188	194	203
1409	158	175	211	175	193	161	178	161	178	206	222	183	188	188	205
1410	146	183	209	171	191	167	175	164	175	214	229	197	184	183	196
1411	140	186	208	171	192	169	179	160	179	217	236	199	180	179	187
1412	148	182	212	172	191	161	181	164	181	214	237	205	184	176	175
1413	136	175	213	160	189	167	179	173	179	209	234	206	180	164	167
1414	141	182	214	169	182	160	182	171	182	210	230	212	183	156	161
1415	144	183	213	166	175	164	189	190	189	208	219	219	174	154	160
1416	141	179	211	165	169	170	197	192	197	211	214	237	182	159	163
1417	145	182	206	161	165	169	204	195	204	209	206	233	175	163	156
1418	154	188	208	160	164	160	223	200	223	218	200	240	169	168	161
1419	160	197	190	143	161	172	233	202	233	217	196	240	168	166	156
1420	164	191	175	143	160	173	239	191	239	216	193	239	185	161	150
1421	165	199	180	138	152	176	248	195	248	221	187	239	177	170	139
1422	158	202	169	142	152	173	252	188	252	228	181	235	184	164	134
1423	162	194	178	143	151	175	269	198	269	213	181	235	188	171	136
1424	165	201	173	135	143	178	282	199	282	206	182	238	182	182	131
1425	166	205	175	141	148	183	288	191	288	202	189	220	187	198	131
1426	174	211	166	144	157	184	304	191	304	198	193	218	185	204	131
1427	177	212	162	141	155	199	312	181	312	201	194	232	180	208	139
1428	184	217	166	148	151	190	310	169	310	193	185	224	189	227	146
1429	196	207	171	140	140	200	309	167	309	181	181	224	200	225	147
1430	196	218	173	138	146	201	299	175	299	172	189	226	207	217	144
1431	196	224	171	130	146	193	317	173	317	169	179	221	211	219	158
1432	212	218	175	134	147	200	310	175	310	178	179	220	208	208	164
1433	211	216	175	129	159	199	287	175	287	168	184	219	210	204	170
1434	214	218	171	131	160	199	281	178	281	159	191	204	202	198	173
1435	207	222	172	138	159	203	272	173	272	156	196	192	199	212	177
1436	213	221	177	127	161	192	270	171	270	149	194	197	190	226	171
1437	202	211	178	135	162	190	256	181	256	144	185	203	191	221	168
1438	194	208	183	132	163	186	240	184	240	142	177	192	187	208	159
1439	191	201	172	143	175	179	231	180	231	153	175	186	185	194	156
1440	187	200	173	147	180	173	225	178	225	157	176	182	185	188	151
1441	185	209	169	160	171	164	225	187	225	163	179	181	182	189	161
1442	179	196	169	165	160	167	217	186	217	161	183	179	178	188	154
1443	168	190	170	164	151	164	217	190	217	153	174	179	170	177	144
1444	170	183	169	165	153	159	197	179	197	147	174	175	157	182	135
1445	178	166	169	161	139	153	185	177	185	146	164	177	158	205	140
1446	179	169	168	168	135	158	176	194	176	158	162	189	168	209	146
1447	187	174	161	177	142	154	174	195	174	153	169	187	170	212	151
1448	176	180	147	177	143	165	169	190	169	161	174	186	173	217	157
1449	161	172	140	177	137	161	158	188	158	168	177	190	178	224	160
1450	158	176	136	179	138	156	161	188	161	170	174	195	183	211	164
1451	167	177	132	180	129	162	153	190	153	166	164	190	182	209	169
1452	170	175	128	171	124	168	158	189	158	169	152	192	181	213	163
1453	168	177	122	172	129	168	154	176	154	172	152	188	188	211	157
1454	172	196	114	175	132	169	153	169	153	171	161	188	193	221	164
1455	177	199	116	178	132	179	158	166	158	190	166	181	200	229	169
1456	170	189	112	173	141	183	160	163	160	194	170	175	203	232	166
1457	157	199	108	178	145	183	160	165	160	190	168	173	194	229	169
1458	161	194	99	178	138	181	153	165	153	187	168	164	187	220	160
1459	162	202	103	176	128	183	146	161	146	186	165	168	181	219	156
1460	159	195	106	168	128	174	146	153	146	184	156	174	190	217	140
1461	166	201	113	172	129	173	141	146	141	181	165	180	194	213	142
1462	158	198	120	180	121	180	131	143	131	184	161	178	204	208	140
1463	153	205	126	180	122	180	128	141	128	184	166	185	203	192	145
1464	160	201	127	181	120	182	129	141	129	180	172	180	215	179	150
1465	159	197	130	178	127	181	128	140	128	178	185	178	212	168	143
1466	152	186	139	177	132	184	132	135	132	179	193	179	236	171	142
1467	154	174	130	176	134	174	134	127	134	178	194	173	237	173	132
1468	162	179	142	177	134	166	130	119	130	171	185	163	228	178	123
1469	170	171	140	174	132	159	135	132	135	174	198	159	244	188	124
1470	166	172	145	159	136	153	132	130	132	178	196	163	250	168	113
1471	170	161	144	159	141	146	128	135	128	182	205	170	-	165	119
1472	169	174	148	165	149	152	132	134	132	194	210	166	-	175	135
1473	161	171	146	170	152	153	137	137	137	179	209	173	-	172	132
1474	155	174	141	162	146	161	136	143	136	173	211	170	257	163	133
1475	152	183	149	156	143	158	143	151	143	168	220	171	272	168	143
1476	157	193	166	164	155	166	148	155	148	177	225	182	264	170	148
1477	145	180	178	161	158	179	154	162	154	180	223	183	276	186	163
1478	154	195	186	168	162	175	157	162	157	182	234	186	275	193	174
1479	154	202	189	168	167	186	159	161	159	185	245	193	272	191	170
1480	151	209	186	171	169	194	166	156	166	186	252	194	264	212	174
1481	137	206	183	167	170	196	174	165	174	184	246	206	264	212	171
1482	138	201	171	165	164	194	163	167	163	185	246	207	267	215	176
1483	140	205	166	157	165	201	167	165	167	174	249	207	270	215	180
1484	136	204	166	152	173	208	175	154	175	173	246	215	253	223	182
1485	138	192	174	153	172	211	173	161	173	168	244	202	239	225	189
1486	140	190	173	157	184	191	165	159	165	179	236	213	233	225	186
1487	142	186	172	165	188	199	161	151	161	174	244	213	229	217	172
1488	136	192	164	164	185	197	163	147	163	173	239	205	243	212	166
1489	137	184	163	164	190	185	158	159	158	176	228	220	248	205	158
1490	128	183	154	162	192	181	156	156	156	182	226	212	252	194	140
1491	131	183	155	157	190	163	160	155	160	193	204	217	263	190	141
1492	129	190	153	158	188	169	161	155	161	209	198	211	261	192	141
1493	132	196	153	151	176	167	164	149	164	212	202	209	266	191	144
1494	141	194	156	157	170	171	160	146	160	212	192	210	254	187	145
1495	139	186	164	147	172	172	157	144	157	216	192	198	259	191	138
1496	146	173	168	139	172	173	151	136	151	214	191	191	254	197	137
1497	157	179	171	138	178	179	149	134	149	224	204	181	266	211	138
1498	159	187	189	140	185	190	140	132	140	234	202	174	268	225	133
1499	165	196	207	144	190	200	143	133	143	236	186	170	270	234	137
1500	168	186	218	144	176	208	154	136	154	243	182	179	266	238	137
1501	166	194	228	145	185	214	153	138	153	248	184	168	270	247	127
1502	169	203	232	153	193	210	155	139	155	243	188	168	261	269	131
1503	171	204	237	141	188	210	153	132	153	242	189	163	276	293	138
1504	183	198	258	142	179	210	157	137	157	238	192	170	282	316	148
1505	183	208	252	154	180	220	156	139	156	240	190	166	277	315	147
1506	186	208	264	171	189	214	159	141	159	246	202	163	283	329	144
1507	188	213	269	176	187	212	150	140	150	238	191	163	306	335	153
1508	190	211	266	178	185	204	154	146	154	240	194	171	317	330	155
1509	200	219	269	173	194	206	156	152	156	240	191	159	332	312	155
1510	204	232	279	168	190	206	163	168	163	239	188	149	335	305	150
1511	209	236	282	175	179	204	156	175	156	241	188	152	352	318	151
1512	224	246	271	178	188	198	160	188	160	241	200	164	363	304	157
1513	223	256	261	183	184	197	169	197	169	228	199	174	366	302	168
1514	231	260	245	180	180	192	172	209	172	223	195	182	368	308	175
1515	230	275	257	195	186	199	177	221	177	220	189	185	362	300	175
1516	237	291	261	196	196	197	183	230	183	212	185	201	347	299	171
1517	241	294	271	186	197	204	193	242	193	213	188	211	349	287	169
1518	235	288	260	185	197	196	213	248	213	199	179	209	359	267	173
1519	227	282	257	174	196	192	229	242	229	203	174	209	352	262	166
1520	221	285	248	180	198	202	241	245	241	205	176	219	343	260	171
1521	227	298	236	179	199	202	244	245	244	196	185	220	351	259	176
1522	218	296	231	191	205	202	252	239	252	192	196	231	337	251	167
1523	211	283	226	191	221	194	266	221	266	207	200	231	317	235	173
1524	203	269	217	188	224	197	269	212	269	212	194	231	312	221	171
1525	205	269	221	197	220	207	254	220	254	201	200	225	287	211	171
1526	208	273	221	201	218	206	257	236	257	192	195	228	266	197	166
1527	215	277	217	206	243	214	259	236	259	190	201	227	271	192	163
1528	201	275	218	211	235	219	274	244	274	201	222	219	266	188	168
1529	199	280	211	216	248	231	278	252	278	204	227	224	258	188	168
1530	195	280	217	217	245	245	278	262	278	210	234	215	253	188	173
1531	192	269	221	213	232	254	270	262	270	210	251	220	243	192	179
1532	190	271	212	210	229	245	259	252	259	209	250	212	238	187	179
1533	184	250	213	215	228	257	258	249	258	204	261	212	224	176	183
1534	181	251	228	214	229	265	252	246	252	199	266	213	215	171	182
1535	190	246	232	229	229	255	236	257	236	204	263	215	205	191	198
1536	172	244	228	233	225	259	226	258	226	206	265	215	195	204	190
1537	171	245	221	241	219	252	227	260	227	205	259	199	193	202	195
1538	175	242	226	239	217	266	246	250	246	202	259	198	200	205	203
1539	180	241	225	231	200	264	253	237	253	204	267	199	207	203	217
1540	186	241	221	230	203	254	261	234	261	206	264	193	208	212	221
1541	189	237	214	223	197	252	260	230	260	195	272	184	203	220	228
1542	191	226	213	226	200	255	250	219	250	191	284	182	200	223	227
1543	194	219	213	220	192	258	235	214	235	196	279	186	199	223	229
1544	195	202	212	221	199	264	241	216	241	189	278	180	196	223	226
1545	196	201	211	220	200	262	237	204	237	197	272	177	201	228	229
1546	189	206	204	219	204	250	247	207	247	200	270	168	203	229	232
1547	181	208	204	213	203	247	241	214	241	208	277	165	207	225	221
1548	175	211	210	204	218	256	250	209	250	208	270	164	208	231	232
1549	170	207	211	196	210	252	253	205	253	219	287	159	212	233	240
1550	171	206	201	198	215	255	253	199	253	215	290	169	224	225	237
1551	182	209	208	198	221	256	247	189	247	208	291	174	229	232	245
1552	191	205	220	186	232	261	245	185	245	220	286	187	241	231	244
1553	186	205	224	186	238	260	250	185	250	226	286	189	242	237	252
1554	182	206	220	170	234	244	237	190	237	232	274	185	248	249	249
1555	173	209	218	174	225	243	240	181	240	236	279	181	252	246	237
1556	173	225	216	177	221	243	234	176	234	245	291	186	263	245	228
1557	171	225	218	181	216	235	238	183	238	255	272	182	261	259	216
1558	172	233	210	182	225	236	220	186	220	266	268	177	273	269	213
1559	177	221	207	181	225	233	216	169	216	266	277	182	278	268	204
1560	171	218	195	174	216	224	200	180	200	274	285	179	284	272	184
1561	166	216	189	167	212	230	204	168	204	275	288	187	297	273	190
1562	155	209	184	149	207	229	199	174	199	274	275	195	295	262	183
1563	155	206	181	147	200	212	195	172	195	283	259	196	302	259	168
1564	151	214	173	143	187	209	190	171	190	281	251	179	305	253	161
1565	149	214	165	143	186	203	182	169	182	283	254	174	304	252	167
1566	154	212	155	147	174	199	176	168	176	282	249	181	296	237	159
1567	153	210	152	150	178	192	164	171	164	273	242	177	291	231	153
1568	163	195	156	153	185	177	156	171	156	268	229	181	299	220	152
1569	164	185	146	157	182	173	135	161	135	265	227	192	289	200	155
1570	165	184	149	154	179	169	132	154	132	263	227	179	285	189	153
1571	159	183	132	148	171	158	126	157	126	247	207	177	271	183	146
1572	142	173	122	144	165	142	118	142	118	226	191	168	269	172	149
1573	142	158	117	138	159	133	107	134	107	213	186	163	242	153	152
1574	143	148	119	143	153	141	94	137	94	205	184	170	231	143	148
1575	151	153	130	141	154	149	94	138	94	201	195	181	225	148	154
1576	154	145	131	145	153	149	92	132	92	191	195	194	225	138	158
1577	152	156	143	150	162	153	103	144	103	197	202	205	237	141	161
1578	155	154	152	148	172	156	113	146	113	195	197	216	233	132	159
1579	161	164	159	147	175	156	127	154	127	183	208	224	225	139	162
1580	174	167	167	151	177	161	128	158	128	179	234	233	220	145	166
1581	189	171	184	154	189	169	135	167	135	177	252	236	216	148	159
1582	195	178	198	156	195	163	150	175	150	184	251	248	218	146	176
1583	201	184	202	163	191	164	165	181	165	189	254	268	220	149	178
1584	207	195	210	171	198	174	171	178	171	179	262	279	209	144	179
1585	214	207	224	163	196	185	181	186	181	189	262	299	197	146	186
1586	218	214	234	171	201	187	190	195	190	210	272	293	191	155	204
1587	226	224	236	166	200	196	192	208	192	216	282	288	179	151	203
1588	234	229	226	165	202	200	198	210	198	221	284	279	180	153	213
1589	248	234	235	167	193	194	200	216	200	224	278	279	178	141	208
1590	251	247	223	157	192	188	194	220	194	232	279	262	168	138	202
1591	242	245	221	146	193	192	201	218	201	228	257	262	158	129	211
1592	233	239	216	156	203	193	202	212	202	234	247	260	163	132	221
1593	229	245	205	153	207	195	213	215	213	246	241	258	154	140	230
1594	230	242	200	166	202	194	215	206	215	241	234	257	137	138	220
1595	236	233	186	184	209	186	212	207	212	239	219	255	133	143	204
1596	240	243	176	176	199	182	198	199	198	241	213	260	134	144	220
1597	248	242	173	191	205	169	190	198	190	238	199	252	138	153	226
1598	247	238	172	202	192	165	185	197	185	231	182	257	140	159	223
1599	240	235	151	209	202	169	184	201	184	231	162	256	153	165	230
1600	230	227	150	211	199	170	181	194	181	227	155	253	160	169	223
1601	224	219	150	207	208	165	165	192	165	238	154	257	167	171	217
1602	220	222	149	210	210	158	170	191	170	237	145	262	166	169	220
1603	215	225	148	213	210	154	166	191	166	233	144	262	175	164	214
1604	209	229	147	207	194	155	163	198	163	226	138	254	177	162	206
1605	214	221	137	202	203	154	158	193	158	225	132	254	176	158	202
1606	211	216	141	194	198	155	151	199	151	207	123	254	188	158	190
1607	198	228	136	188	207	154	157	195	157	212	115	242	187	168	179
1608	197	217	142	190	196	160	164	189	164	215	118	249	187	174	159
1609	190	207	137	168	188	165	163	184	163	206	127	236	183	175	157
1610	179	196	137	158	179	156	164	186	164	209	129	219	186	181	148
1611	175	193	137	165	179	164	158	185	158	216	119	211	183	180	144
1612	174	198	129	162	190	173	151	182	151	221	118	218	187	173	137
1613	154	200	138	159	187	172	146	187	146	224	118	206	180	177	132
1614	148	195	144	169	189	182	142	186	142	228	125	211	191	184	143
1615	143	192	148	161	185	190	142	187	142	229	132	216	187	187	147
1616	154	196	152	171	180	206	147	208	147	233	133	219	207	186	158
1617	160	200	152	178	185	214	140	220	140	234	142	214	210	173	164
1618	156	210	165	170	177	211	131	217	131	245	150	197	215	173	173
1619	166	224	162	163	166	206	117	224	117	240	156	194	209	159	180
1620	183	236	165	151	166	221	108	229	108	246	170	189	224	148	183
1621	196	235	161	149	166	221	105	232	105	245	193	170	230	145	186
1622	207	227	177	154	163	226	114	231	114	249	198	179	230	149	186
1623	220	231	177	151	163	237	103	243	103	246	199	172	232	147	189
1624	216	224	177	172	166	250	112	250	112	242	212	161	244	150	190
1625	231	205	182	176	167	250	114	251	114	234	216	159	238	147	192
1626	249	204	182	186	171	252	117	265	117	232	233	161	245	149	191
1627	258	208	181	191	167	259	125	277	125	239	240	157	244	153	198
1628	264	204	181	187	163	251	127	264	127	237	243	151	242	161	195
1629	273	207	187	186	165	246	126	272	126	239	248	152	245	170	193
1630	288	215	198	190	183	236	130	267	130	222	255	160	246	174	198
1631	286	224	198	193	184	245	135	271	135	212	252	172	253	176	194
1632	285	210	202	196	176	248	145	278	145	218	259	169	240	187	191
1633	286	205	189	200	172	233	162	276	162	215	241	162	233	185	190
1634	274	193	182	192	175	227	157	268	157	208	237	157	231	187	194
1635	272	193	178	198	174	217	163	262	163	202	238	148	231	192	189
1636	269	187	162	172	151	203	164	269	164	194	227	139	208	193	182
1637	271	186	157	175	154	201	180	270	180	190	222	137	204	193	177
1638	271	186	165	182	161	206	191	271	191	174	221	136	199	208	182
1639	270	186	170	179	164	200	200	275	200	183	219	146	194	208	187
1640	268	180	169	172	166	200	211	285	211	170	216	150	198	207	185
1641	256	188	162	180	165	192	216	281	216	155	210	157	194	207	194
1642	242	187	160	172	175	182	214	275	214	141	197	144	191	208	183
1643	238	198	158	173	182	179	223	271	223	142	191	135	188	202	180
1644	239	210	160	170	196	173	234	262	234	140	197	159	190	219	181
1645	225	228	161	176	192	177	230	255	230	146	193	172	202	224	194
1646	224	234	163	175	194	176	234	244	234	156	195	186	198	226	204
1647	216	233	166	175	192	179	234	238	234	159	198	191	206	233	205
1648	210	235	167	175	198	190	237	224	237	158	194	203	218	250	211
1649	207	238	178	171	197	183	240	227	240	160	186	217	227	250	218
1650	201	229	178	176	198	187	233	230	233	161	187	217	244	257	217
1651	199	234	179	172	198	195	225	220	225	151	189	226	244	262	219
1652	188	226	172	168	190	197	214	211	214	143	178	218	241	246	216
1653	187	228	164	159	184	198	193	217	193	145	174	213	250	245	203
1654	195	224	162	160	186	220	187	213	187	155	173	209	260	251	198
1655	190	233	160	145	180	228	168	221	168	150	165	209	267	250	210
1656	185	241	172	146	176	237	159	222	159	157	166	213	266	254	213
1657	184	240	185	142	169	241	166	223	166	156	174	225	264	261	231
1658	185	240	200	149	168	248	166	226	166	150	181	224	265	260	241
1659	183	241	202	156	162	249	163	234	163	143	171	220	266	250	248
1660	188	241	206	143	169	245	160	232	160	148	167	203	265	252	245
1661	181	224	207	148	178	254	148	231	148	149	166	196	258	263	254
1662	184	213	206	143	168	249	149	219	149	152	176	202	256	256	263
1663	173	209	208	143	179	242	145	225	145	149	174	207	249	246	271
1664	174	213	210	144	179	227	146	229	146	150	169	201	250	246	281
1665	173	208	217	150	181	227	140	221	140	160	177	189	244	254	289
1666	170	217	223	158	186	223	144	228	144	174	184	191	235	236	297
1667	169	206	218	167	174	222	146	223	146	175	179	203	233	247	273
1668	165	205	216	171	175	238	144	209	144	168	185	203	234	240	279
1669	178	201	211	179	183	243	148	206	148	173	194	192	236	250	276
1670	189	198	217	188	188	235	147	208	147	176	195	192	241	250	268
1671	191	190	205	185	189	227	139	206	139	180	193	189	254	247	262
1672	195	195	192	187	184	224	137	204	137	178	188	187	254	237	250
1673	185	193	193	188	172	244	138	192	138	171	203	180	257	228	245
1674	185	188	189	200	167	255	131	176	131	165	202	177	257	225	236
1675	187	195	182	197	164	265	139	171	139	168	217	175	258	219	239
1676	193	193	185	202	171	268	140	175	140	164	230	179	248	216	231
1677	198	187	185	204	166	273	142	178	142	164	233	175	260	223	216
1678	211	197	180	191	167	292	141	162	141	165	246	185	247	223	221
1679	220	201	180	194	174	295	142	165	142	168	247	181	260	217	223
1680	221	184	186	196	176	287	142	165	142	156	250	171	266	201	209
1681	215	180	180	194	178	279	152	171	152	140	235	163	275	191	196
1682	221	188	175	181	166	280	152	170	152	140	221	158	266	180	195
1683	230	188	177	185	172	278	158	166	158	140	214	150	256	167	203
1684	226	199	175	172	169	276	170	164	170	154	218	158	244	164	208
1685	226	201	168	175	175	266	171	165	171	147	219	157	230	157	210
1686	222	208	165	172	183	251	178	167	178	150	213	152	225	151	207
1687	225	208	158	167	184	238	167	167	167	155	207	151	223	155	201
1688	221	202	154	165	180	232	160	165	160	151	189	147	216	156	219
1689	211	193	140	149	178	225	162	153	162	148	178	148	218	154	210
1690	201	181	137	153	159	215	160	153	160	140	168	141	214	141	196
1691	190	175	125	146	162	206	153	158	153	131	164	142	209	125	194
1692	189	179	127	143	165	197	155	157	155	135	163	144	204	121	202
1693	187	182	131	138	167	180	163	165	163	136	163	146	201	126	207
1694	183	183	136	123	167	169	157	165	157	143	165	144	198	133	206
1695	163	184	131	118	173	148	154	161	154	149	165	150	187	136	201
1696	162	193	126	115	164	135	136	166	136	153	163	151	177	151	187
1697	146	190	118	121	163	141	127	165	127	158	159	152	168	148	179
1698	139	183	111	126	166	134	128	166	128	172	159	150	169	148	184
1699	132	173	105	122	188	131	130	162	130	177	164	156	166	144	193
1700	132	173	106	127	189	125	138	172	138	179	173	154	174	160	183
1701	131	176	108	128	189	126	144	172	144	185	178	155	181	167	189
1702	129	201	107	132	196	127	150	187	150	195	174	165	181	172	192
1703	140	201	118	145	200	127	151	193	151	205	177	168	184	175	189
1704	146	213	116	145	205	134	147	194	147	196	174	168	176	188	195
1705	150	221	111	154	201	133	153	201	153	214	170	171	174	190	190
1706	156	225	107	158	205	131	162	199	162	206	181	178	177	195	187
1707	150	230	110	160	203	138	160	195	160	212	180	183	179	197	174
1708	151	242	107	168	210	142	165	185	165	205	173	184	178	186	183
1709	147	241	108	174	200	145	167	187	167	197	174	191	190	184	182
1710	148	238	116	174	198	135	164	190	164	197	173	204	191	184	171
1711	150	240	112	174	185	142	158	184	158	192	165	204	185	172	168
1712	149	236	115	170	185	140	156	173	156	198	164	210	174	178	162
1713	156	236	116	170	175	141	165	172	165	197	165	217	174	179	148
1714	154	229	115	176	154	136	165	166	165	195	166	231	177	184	143
1715	148	229	114	174	148	142	166	157	166	187	158	230	195	178	139
1716	149	214	120	173	143	144	171	150	171	184	163	237	193	172	128
1717	141	208	119	171	134	137	165	153	165	179	160	240	178	179	126
1718	133	206	125	160	121	136	166	151	166	166	151	237	175	189	135
1719	126	202	126	152	116	133	165	149	165	156	153	244	160	182	132
1720	120	188	129	149	115	141	168	142	168	147	151	230	156	171	137
1721	126	179	128	139	109	138	163	142	163	140	139	218	147	162	126
1722	123	171	123	135	107	143	169	131	169	140	128	212	156	159	126
1723	121	161	134	124	106	143	171	126	171	142	130	208	156	162	127
1724	112	135	131	108	103	139	163	120	163	128	117	196	158	168	126
1725	109	130	129	102	113	151	167	119	167	122	108	200	162	174	133
1726	112	128	136	97	118	152	165	115	165	129	111	206	158	168	140
1727	116	131	131	94	120	152	167	120	167	130	107	211	149	157	138
1728	123	144	139	95	125	158	164	129	164	128	107	213	157	158	139
1729	132	148	144	103	134	161	172	118	172	131	107	217	166	162	147
1730	142	158	154	111	142	166	173	117	173	142	106	214	162	155	155
1731	147	161	155	114	148	164	172	119	172	144	115	205	167	151	156
1732	152	169	160	114	149	170	164	124	164	143	117	202	168	156	146
1733	155	173	169	119	158	172	157	135	157	139	123	203	172	154	147
1734	151	177	167	115	157	168	151	144	151	130	127	194	171	147	148
1735	161	171	153	117	150	156	153	145	153	133	127	197	164	141	146
1736	167	167	161	126	160	152	159	149	159	132	136	197	166	139	157
1737	163	164	161	136	165	155	168	151	168	130	134	192	171	134	156
1738	168	178	162	138	176	164	163	151	163	133	149	199	184	128	157
1739	174	181	161	135	181	170	168	152	168	136	155	196	186	133	164
1740	165	191	156	136	178	165	157	152	157	130	159	196	181	128	178
1741	167	195	160	138	176	172	161	145	161	129	160	186	190	128	171
1742	169	196	155	140	173	172	165	151	165	133	162	183	201	133	166
1743	173	195	162	140	187	179	167	149	167	141	175	184	202	126	173
1744	170	190	161	146	191	183	175	147	175	140	177	181	214	129	178
1745	163	196	165	154	185	177	181	147	181	141	179	176	208	126	170
1746	166	199	161	150	182	181	178	149	178	134	192	181	197	116	172
1747	163	207	166	154	186	179	185	157	185	137	200	181	203	116	173
1748	167	213	169	149	175	179	182	154	182	140	190	170	195	118	170
1749	165	224	185	156	168	185	179	167	179	148	188	157	195	115	179
1750	174	225	194	160	164	181	187	168	187	147	188	162	190	120	176
1751	173	224	189	164	165	182	182	162	182	150	173	161	189	129	171
1752	167	216	189	154	169	174	169	164	169	155	172	163	195	133	157
1753	174	202	191	156	172	181	165	167	165	162	166	144	175	136	160
1754	176	196	188	153	172	182	159	163	159	163	157	142	176	138	159
1755	176	197	186	150	178	186	158	169	158	159	156	136	172	141	160
1756	178	187	185	156	178	190	160	163	160	166	152	133	161	136	158
1757	180	187	184	168	181	187	157	165	157	168	147	126	161	139	159
1758	184	194	186	180	189	195	164	168	164	170	163	135	161	159	164
1759	194	190	198	192	197	208	175	170	175	171	163	134	176	160	171
1760	204	194	198	198	210	219	170	168	170	179	168	138	177	171	167
1761	218	198	193	195	225	222	178	177	178	184	179	139	177	174	164
1762	218	200	201	205	235	219	174	192	174	201	186	151	168	174	152
1763	221	212	208	221	246	219	173	205	173	206	185	150	165	179	153
1764	210	206	211	217	252	227	186	202	186	200	193	154	173	181	149
1765	213	198	215	231	251	224	186	220	186	226	204	153	163	189	151
1766	216	197	222	230	244	223	186	210	186	243	207	151	170	197	147
1767	224	196	226	242	243	217	192	219	192	249	211	154	176	210	147
1768	222	200	224	247	241	219	195	222	195	252	228	158	181	218	156
1769	226	204	239	242	238	219	201	223	201	255	232	169	173	221	154
1770	224	204	230	260	239	223	205	235	205	257	218	183	175	228	161
1771	222	212	242	280	241	223	201	250	201	260	214	193	184	246	170
1772	213	204	256	278	243	228	201	254	201	263	217	195	180	238	187
1773	215	198	249	280	247	236	203	260	203	261	216	198	177	244	187
1774	201	207	254	289	268	242	196	264	196	252	228	198	175	260	181
1775	195	194	258	274	260	232	201	269	201	243	228	205	171	257	184
1776	190	178	265	282	256	231	193	280	193	240	221	211	172	245	184
1777	185	171	266	273	259	215	191	282	191	231	207	219	174	243	181
1778	171	175	267	271	274	218	181	270	181	222	197	221	172	233	189
1779	160	173	266	276	279	221	177	264	177	217	188	220	173	218	187
1780	151	164	263	260	278	220	174	257	174	217	182	213	173	201	189
1781	147	163	250	260	270	213	166	262	166	207	189	207	181	198	195
1782	150	162	245	254	268	204	163	263	163	215	179	199	189	188	200
1783	153	156	242	248	271	204	155	263	155	221	179	197	169	168	196
1784	151	154	227	244	255	191	151	254	151	217	189	183	159	172	186
1785	154	147	221	235	254	190	149	248	149	214	185	180	166	170	191
1786	155	143	228	234	231	183	148	258	148	223	180	182	166	165	185
1787	160	155	219	225	220	177	156	258	156	216	178	178	170	157	191
1788	159	147	220	213	220	177	145	246	145	220	180	178	182	150	183
1789	159	148	205	198	199	169	144	236	144	221	181	174	181	154	196
1790	174	149	198	182	181	164	138	223	138	214	173	178	180	156	197
1791	193	156	202	171	182	157	138	219	138	217	181	177	184	165	207
1792	204	158	210	174	190	157	145	220	145	219	184	184	189	168	224
1793	212	158	205	169	184	153	155	218	155	224	185	193	197	164	217
1794	218	154	206	158	181	156	152	204	152	219	194	196	194	154	220
1795	212	164	204	159	168	148	153	194	153	207	193	200	199	155	224
1796	221	154	209	143	163	140	152	183	152	202	195	202	197	159	218
1797	237	156	211	144	164	144	157	188	157	198	195	213	199	175	231
1798	247	159	201	151	168	147	156	181	156	197	185	-	-	-	225
1799	244	153	199	143	167	143	152	183	152	179	186	-	-	-	223
1800	254	159	203	140	170	142	157	176	157	175	183	-	-	-	214
1801	251	151	203	140	166	138	155	172	155	178	189	-	-	-	219
1802	239	140	205	153	174	136	145	183	145	182	192	-	-	-	217
1803	234	129	199	141	163	143	136	173	136	182	185	-	-	-	218
1804	236	122	189	153	159	143	132	161	132	188	198	209	202	172	205
1805	235	124	187	152	154	148	126	168	126	185	201	210	207	176	202
1806	229	119	185	152	149	148	123	157	123	180	193	209	201	182	192
1807	227	121	181	152	157	150	115	157	115	179	185	206	191	187	184
1808	222	121	183	151	154	147	114	155	114	177	175	206	200	195	189
1809	215	118	183	149	144	150	113	146	113	171	177	202	186	199	181
1810	215	121	173	145	148	154	112	148	112	158	171	196	185	196	171
1811	204	117	172	148	150	153	114	146	114	153	174	182	180	190	165
1812	193	106	162	148	135	151	123	126	123	155	172	171	184	193	160
1813	179	106	163	144	138	141	123	125	123	149	172	168	169	192	159
1814	174	106	153	149	144	145	124	121	124	139	160	162	174	188	150
1815	172	111	148	161	149	148	123	111	123	138	157	158	168	183	145
1816	171	102	144	165	152	151	123	105	123	153	162	155	189	181	139
1817	169	103	146	156	159	152	124	94	124	158	166	144	190	168	141
1818	176	112	150	156	161	159	129	111	129	157	166	140	183	163	141
1819	171	110	149	154	161	159	126	104	126	153	165	141	190	166	146
1820	166	107	149	165	168	159	127	106	127	156	165	140	189	152	144
1821	160	111	143	160	163	157	128	101	128	155	173	131	197	146	141
1822	156	108	147	176	167	157	123	112	123	163	175	134	187	146	154
1823	156	121	162	182	170	155	118	125	118	152	186	137	183	138	151
1824	158	130	175	186	170	159	117	130	117	146	198	130	187	132	162
1825	157	132	187	197	171	164	120	143	120	145	205	133	187	128	165
1826	149	135	194	197	176	165	124	143	124	140	210	138	185	125	162
1827	147	142	198	195	172	159	125	157	125	144	209	126	191	138	163
1828	139	143	189	205	169	148	130	159	130	135	197	115	186	138	164
1829	141	152	198	217	175	160	138	165	138	135	193	121	184	141	167
1830	135	145	203	223	180	163	148	174	148	142	193	133	196	143	174
1831	142	148	224	245	206	164	154	177	154	145	195	141	201	157	184
1832	147	151	226	252	210	171	166	186	166	151	197	142	203	169	191
1833	148	158	236	259	204	171	177	200	177	152	194	149	199	181	202
1834	146	173	247	266	201	168	178	205	178	158	188	165	215	191	201
1835	145	183	252	267	206	164	181	204	181	166	185	171	216	197	204
1836	147	191	254	262	208	170	194	202	194	173	185	170	224	204	205
1837	141	192	259	256	208	169	209	198	209	164	182	176	236	220	198
1838	146	191	260	253	197	183	218	194	218	162	184	185	256	218	202
1839	149	196	259	260	196	182	217	193	217	166	175	185	261	230	198
1840	159	201	256	242	198	174	229	191	229	169	167	188	270	230	191
1841	165	210	245	251	188	169	236	204	236	184	168	187	269	233	194
1842	168	206	240	249	193	167	243	199	243	194	167	195	273	240	205
1843	172	223	231	247	192	177	265	202	265	196	174	185	281	249	207
1844	169	235	222	241	193	183	270	206	270	198	178	188	281	262	205
1845	169	238	215	225	201	178	266	191	266	189	172	191	282	260	198
1846	169	233	205	216	191	180	258	172	258	191	168	177	267	258	202
1847	161	228	208	207	189	187	254	168	254	183	153	172	261	256	205
1848	155	223	203	202	178	178	239	156	239	175	150	169	250	246	211
1849	155	220	200	194	179	178	233	159	233	166	148	172	253	239	210
1850	154	216	189	184	177	175	223	157	223	165	147	171	246	229	220
1851	158	211	193	181	177	161	220	160	220	171	145	170	248	234	230
1852	161	217	192	182	174	165	216	160	216	175	146	167	251	230	237
1853	166	221	190	176	175	159	218	154	218	168	144	164	238	236	240
1854	168	217	185	179	173	170	222	162	222	171	149	162	238	235	243
1855	165	193	189	173	167	160	196	164	196	185	138	163	236	240	257
1856	165	185	179	171	172	156	184	161	184	179	141	160	230	242	254
1857	168	186	173	171	167	148	179	167	179	184	138	156	237	251	252
1858	170	180	174	168	161	145	172	167	172	198	141	157	234	252	239
1859	173	173	169	163	162	140	164	160	164	203	153	152	236	254	252
1860	175	176	161	166	160	135	165	160	165	198	156	150	227	255	247
1861	187	169	167	164	157	142	163	162	163	195	159	154	225	252	245
1862	182	171	162	165	163	150	162	157	162	182	159	149	226	251	244
1863	174	168	157	160	166	153	164	161	164	183	157	155	226	252	244
1864	183	171	165	162	164	147	158	161	158	191	152	162	209	244	236
1865	175	163	149	149	160	154	162	154	162	197	155	160	207	243	238
1866	167	170	150	148	164	151	161	166	161	205	149	158	210	245	226
1867	165	181	147	144	171	156	160	172	160	199	151	159	209	245	206
1868	161	169	147	147	171	153	158	175	158	193	149	162	197	237	198
1869	158	157	148	146	178	147	164	178	164	192	146	157	188	246	187
1870	158	155	147	144	170	146	165	188	165	181	145	165	185	241	185
1871	159	154	144	137	171	146	174	192	174	188	147	160	194	239	177
1872	175	164	154	138	169	150	181	194	181	184	147	169	197	242	177
1873	175	163	154	149	169	152	192	190	192	184	141	171	200	240	178
1874	178	168	150	156	166	146	187	198	187	194	128	174	205	242	184
1875	182	175	151	157	183	141	186	200	186	191	124	183	207	253	182
1876	188	184	145	152	187	140	191	205	191	201	119	185	219	260	178
1877	192	178	146	158	187	136	193	218	193	211	117	189	233	262	182
1878	200	177	140	167	177	132	202	221	202	204	121	199	235	262	199
1879	192	175	130	174	170	140	206	214	206	209	117	193	232	254	205
1880	187	175	129	171	173	138	222	217	222	204	111	198	241	251	197
1881	180	170	121	163	169	131	214	208	214	196	110	203	255	234	200
1882	176	171	124	160	156	122	224	196	224	191	107	206	256	222	200
1883	175	168	122	156	149	126	228	185	228	183	106	211	243	223	208
1884	176	175	126	150	150	139	225	175	225	185	121	232	247	218	199
1885	173	169	126	143	159	143	216	176	216	180	130	246	246	222	190
1886	188	172	129	138	152	152	218	181	218	162	145	249	238	232	190
1887	192	162	126	141	143	155	220	184	220	154	143	240	234	220	189
1888	191	153	130	145	139	154	219	168	219	147	148	237	221	221	184
1889	193	145	128	142	139	148	210	172	210	136	152	240	218	219	182
1890	183	137	124	133	137	144	205	162	205	135	150	242	201	198	168
1891	180	127	133	126	136	147	194	156	194	130	152	237	195	189	158
1892	192	126	142	128	132	150	179	152	179	137	154	238	192	186	162
1893	187	128	136	126	129	148	167	149	167	141	156	229	181	178	162
1894	185	120	127	119	128	152	167	143	167	133	148	219	169	176	159
1895	172	118	130	121	137	162	150	141	150	130	155	216	155	171	151
1896	174	114	128	128	138	159	156	134	156	126	153	199	149	173	143
1897	183	100	119	135	130	160	159	133	159	126	153	199	156	162	148
1898	169	99	128	129	140	175	168	134	168	128	157	201	154	161	169
1899	167	108	134	145	144	177	174	137	174	135	157	203	161	172	187
1900	157	110	143	138	141	165	171	150	171	137	158	208	160	162	189
1901	149	107	151	144	146	161	171	154	171	133	169	218	165	162	200
1902	165	119	165	145	157	162	178	157	178	146	178	233	173	168	219
1903	171	129	169	152	161	178	199	159	199	166	181	238	170	173	238
1904	173	139	187	159	168	194	212	164	212	167	186	239	164	179	238
1905	176	149	184	160	166	204	206	173	206	169	181	244	182	175	252
1906	176	151	177	174	180	210	211	167	211	171	186	249	199	181	265
1907	178	155	174	177	183	217	222	167	222	182	190	258	212	190	269
1908	181	155	197	189	179	211	221	164	221	180	199	267	220	184	276
1909	182	166	202	192	181	209	216	171	216	199	205	270	224	192	264
1910	177	170	199	202	181	214	206	170	206	203	206	262	235	205	266
1911	177	165	189	191	186	212	202	179	202	196	208	251	234	208	269
1912	177	168	189	204	194	220	192	171	192	202	207	255	237	215	285
1913	181	173	181	195	194	225	190	173	190	201	201	264	236	224	268
1914	170	162	186	201	169	227	181	169	181	197	191	264	220	219	254
1915	177	162	185	205	162	224	171	165	171	177	185	261	218	218	245
1916	183	171	185	213	152	241	166	164	166	169	188	257	219	223	255
1917	195	185	182	228	157	235	171	164	171	177	184	257	217	237	265
1918	199	190	190	231	167	248	166	167	166	191	189	264	214	241	260
1919	201	194	182	227	155	249	169	170	169	186	183	275	214	251	274
1920	204	194	174	219	155	274	178	174	178	195	187	275	225	253	295
1921	215	202	172	204	158	296	188	183	188	192	192	273	228	254	294
1922	215	211	176	200	161	300	188	186	188	192	204	273	248	249	298
1923	220	220	176	206	156	317	181	181	181	199	224	286	250	251	303
1924	215	224	185	202	158	320	184	179	184	194	240	305	266	250	307
1925	205	217	189	201	161	332	191	179	191	192	243	317	283	257	302
1926	205	218	188	203	167	332	174	183	174	213	243	337	290	258	290
1927	193	219	190	201	163	337	174	177	174	211	258	342	287	264	295
1928	195	216	187	191	168	339	165	170	164	217	264	348	287	264	291
1929	192	212	187	183	167	339	169	169	166	214	265	356	287	254	288
1930	194	214	167	177	172	328	173	168	170	215	268	348	291	256	280
1931	192	215	173	182	177	326	170	159	167	221	273	347	292	240	287
1932	181	202	171	175	180	328	164	156	159	203	265	347	296	230	271
1933	174	202	166	177	175	311	156	153	151	197	261	345	302	239	273
1934	177	198	165	167	187	307	155	159	146	198	264	349	283	235	271
1935	173	185	170	164	183	286	159	164	150	189	265	335	296	230	272
1936	176	181	168	162	191	279	153	170	144	187	268	341	305	225	263
1937	185	178	164	166	211	274	149	177	143	190	266	330	301	226	263
1938	186	172	167	162	209	266	148	180	142	190	253	315	299	227	263
1939	187	167	176	157	210	249	145	177	140	181	246	322	293	228	268
1940	193	167	189	169	232	247	152	181	147	183	239	314	280	231	273
1941	205	168	198	166	243	244	149	181	147	173	237	308	270	233	267
1942	197	163	201	164	250	222	151	189	156	177	241	303	271	246	254
1943	190	167	202	166	251	211	157	198	164	172	238	307	265	254	254
1944	187	171	211	170	263	186	156	203	162	166	241	291	269	241	239
1945	185	167	212	170	251	178	162	205	169	167	246	284	257	235	230
1946	174	164	215	160	243	168	167	222	170	166	234	270	257	219	222
1947	181	163	222	155	256	176	175	223	176	167	221	251	241	217	227
1948	184	177	223	153	257	174	181	238	185	172	217	245	230	221	224
1949	192	179	226	173	260	168	188	237	186	175	214	246	226	228	231
1950	199	194	243	175	258	165	189	250	188	190	217	249	231	222	233
1951	197	192	250	184	256	160	199	259	187	198	220	250	244	219	240
1952	215	199	248	181	262	149	206	278	192	205	226	265	239	222	241
1953	210	190	243	190	259	149	203	263	190	203	224	270	233	217	237
1954	223	196	238	197	254	152	198	265	189	190	222	264	235	216	248
1955	225	202	250	192	255	153	198	266	182	179	230	274	228	204	255
1956	220	206	264	192	248	154	198	273	180	177	225	284	222	206	267
1957	220	212	265	204	248	155	200	271	191	174	238	282	229	207	272
1958	223	207	262	210	252	149	200	272	199	179	238	286	225	204	269
1959	216	211	248	216	246	158	210	265	208	187	256	296	220	201	280
1960	226	216	244	228	251	173	220	260	220	182	263	290	224	204	274
1961	221	222	237	219	256	176	214	253	218	182	259	301	237	202	259
1962	221	211	227	207	249	171	214	246	203	180	256	303	236	203	260
1963	214	216	229	218	242	178	211	232	204	182	255	298	239	199	257
1964	205	210	234	205	245	193	206	228	221	188	253	301	238	216	244
1965	200	209	234	213	250	205	212	226	217	176	254	292	239	220	252
1966	201	219	227	207	238	210	213	220	223	174	255	284	223	222	249
1967	205	212	225	211	227	210	206	221	239	179	257	285	235	238	248
1968	195	205	225	211	227	208	197	213	239	187	274	280	237	249	232
1969	192	193	223	211	217	210	199	213	230	191	273	281	230	257	228
1970	192	198	212	215	208	213	206	197	221	203	274	283	230	251	217
1971	208	201	225	209	206	212	205	191	227	205	287	276	232	253	209
1972	203	213	211	222	209	215	218	203	232	224	289	281	234	260	210
1973	211	217	211	234	210	227	222	191	232	232	306	284	234	269	197
1974	193	219	207	237	209	234	226	195	238	235	302	275	227	258	191
1975	193	221	198	239	204	227	219	195	227	253	314	274	224	268	190
1976	197	232	177	242	200	218	224	190	220	241	322	264	225	278	188
1977	191	230	167	240	186	220	218	187	222	247	334	248	224	273	190
1978	183	221	163	243	184	234	220	181	218	249	329	240	237	264	200
1979	186	216	149	248	186	231	219	168	211	257	336	241	222	262	203
1980	198	216	134	237	200	228	211	159	209	260	327	227	227	264	208
1981	199	205	127	242	214	232	211	158	210	261	331	212	210	270	202
1982	194	202	116	232	220	238	210	163	212	268	328	200	215	267	213
1983	186	193	97	227	215	237	215	163	208	271	314	202	217	255	208
1984	187	190	88	229	217	225	219	156	212	270	316	206	229	251	208
1985	191	182	85	226	207	224	219	164	218	266	318	201	237	270	214
1986	197	171	83	221	225	239	229	176	228	269	326	199	237	270	220
1987	206	163	80	203	224	233	235	165	216	266	289	185	233	272	221
1988	202	162	77	190	219	231	242	169	209	253	293	189	246	274	225
1989	201	169	91	193	218	237	244	178	222	263	299	177	260	277	229
1990	214	182	98	194	214	237	247	177	219	267	293	176	259	282	222
1991	213	185	99	192	212	234	261	180	236	266	301	166	262	281	231
1992	216	183	102	193	208	231	266	182	243	256	285	169	260	276	229
1993	226	192	100	191	200	230	275	189	243	254	279	163	267	275	223
1994	243	209	113	189	191	229	271	185	238	258	290	161	267	276	213
1995	231	227	125	196	194	228	275	194	244	266	280	155	269	276	216
1996	242	226	144	212	193	218	280	193	242	268	281	144	261	272	217
1997	239	236	156	205	189	214	272	195	238	279	278	139	249	269	222
1998	233	231	161	219	185	204	272	205	235	270	278	136	254	271	225
1999	232	233	172	218	186	211	278	216	246	255	274	124	244	255	214
[truncated: 5,557 more rows]
