# Supplementary material for: Assembly of infectious enteroviruses depends on multiple, conserved genomic RNA-coat protein contacts
Source: PLoS Pathog. 2020 Dec 28;16(12):e1009146. doi: 10.1371/journal.ppat.1009146 (PMC7793301; doi:10.1371/journal.ppat.1009146)
Supplement: S1 Data — (ZIP) [file ppat.1009146.s007.zip › S1_Data/EVF_aligned_naive_histograms.csv]

position	LC150008	DQ092795	DQ092794	LC150010	NC_021220	HQ917061	AY508696	HQ663846	KC748420	HQ917060	AY508697
1	-	-	6	-	-	6	6	25	16	6	25
2	-	10	17	13	8	17	17	51	28	17	51
3	-	18	26	22	19	26	26	72	40	27	72
4	-	28	40	36	27	40	40	82	50	41	82
5	-	39	51	47	38	51	51	92	68	50	92
6	-	46	58	54	45	58	58	123	82	57	123
7	-	56	68	64	53	68	68	134	90	67	134
8	-	66	78	76	57	78	78	140	96	75	140
9	-	75	87	85	70	87	87	151	103	84	151
10	-	82	95	91	77	94	94	161	109	91	161
11	-	88	101	97	82	100	100	165	113	96	165
12	-	100	113	109	90	112	112	178	125	108	178
13	-	113	126	123	99	124	124	176	132	124	176
14	10	116	127	123	106	124	124	167	131	123	167
15	19	120	134	130	112	131	131	159	135	131	159
16	29	126	132	130	112	129	129	157	137	128	157
17	33	132	137	136	108	135	135	161	144	135	161
18	46	136	138	141	115	138	138	148	144	138	148
19	57	134	132	139	122	136	136	151	143	132	151
20	58	130	137	137	118	134	134	145	137	132	145
21	62	134	135	141	116	138	138	147	135	126	147
22	69	128	129	133	115	132	132	137	128	121	137
23	69	126	126	131	111	129	129	128	123	120	128
24	78	124	121	124	114	126	126	114	119	111	114
25	82	113	119	113	106	115	115	110	109	102	110
26	83	113	114	111	104	115	115	111	108	103	111
27	85	114	112	111	101	116	116	111	109	101	111
28	86	112	109	106	100	112	112	105	107	94	105
29	89	102	103	99	100	104	104	97	97	90	97
30	85	89	88	85	92	89	89	92	89	77	92
31	77	85	91	79	85	87	85	87	86	84	87
32	88	88	92	87	92	90	88	90	89	89	89
33	87	90	103	87	91	92	90	90	89	89	89
34	90	97	103	95	96	99	97	101	98	92	98
35	98	91	110	98	101	93	91	101	100	96	100
36	105	93	111	99	101	95	93	97	96	105	96
37	102	99	104	95	103	101	99	96	95	103	95
38	99	98	104	97	102	100	98	97	96	97	96
39	101	107	105	102	107	109	107	113	108	96	106
40	102	108	108	98	110	108	108	118	111	100	109
41	104	113	110	102	120	115	113	124	119	100	117
42	107	123	111	108	119	127	123	127	122	106	120
43	116	123	121	107	129	123	123	130	124	112	124
44	110	124	125	105	128	123	124	135	126	114	126
45	117	131	118	109	135	125	131	144	133	120	133
46	126	136	125	113	144	132	136	151	140	121	140
47	129	143	131	111	147	136	143	159	141	125	142
48	136	151	142	120	157	146	151	165	151	132	151
49	140	156	145	134	165	151	156	178	161	136	161
50	147	165	150	146	172	156	165	194	166	141	166
51	151	173	154	151	179	161	173	205	165	141	165
52	159	181	169	158	178	165	181	206	164	143	164
53	162	183	174	164	182	172	183	204	163	148	163
54	168	180	180	172	190	166	180	211	167	155	167
55	183	199	190	182	197	177	199	229	169	162	169
56	190	211	200	190	200	186	211	231	171	163	171
57	202	216	216	211	201	190	216	235	171	167	171
58	215	225	232	214	207	195	225	241	169	171	169
59	237	235	249	224	205	192	235	242	169	180	167
60	241	235	263	226	207	194	235	245	174	188	172
61	254	243	259	228	194	188	243	241	166	191	164
62	249	246	260	220	195	194	246	243	162	183	160
63	248	250	262	224	202	202	250	244	159	181	157
64	-	-	-	222	-	-	-	-	-	-	-
65	257	257	272	222	202	202	257	243	161	174	157
66	259	257	282	231	211	212	257	239	167	172	163
67	271	268	276	223	217	220	268	241	183	174	179
68	266	263	277	219	211	220	263	235	182	173	176
69	269	266	279	210	209	218	266	230	189	174	183
70	260	258	267	206	204	215	258	219	191	170	183
71	250	247	247	192	193	198	247	212	181	158	175
72	254	250	241	190	197	205	250	203	186	158	182
73	255	251	239	194	196	199	251	209	185	159	183
74	263	255	246	203	204	210	255	226	189	170	190
75	265	257	245	206	209	211	257	232	188	178	189
76	263	258	240	213	211	213	258	225	202	184	197
77	247	242	231	213	206	214	242	211	207	186	206
78	236	235	219	212	201	207	235	212	203	189	201
79	226	225	209	199	188	195	225	203	190	185	184
80	211	210	199	201	193	191	210	202	185	183	183
81	199	194	179	189	191	179	194	199	171	171	174
82	198	194	184	191	187	180	194	201	173	174	176
83	201	194	189	186	190	183	194	204	176	182	189
84	212	202	194	193	188	187	202	208	178	188	191
85	212	200	193	195	189	187	200	218	176	191	189
86	203	189	186	186	184	181	189	215	174	192	187
87	196	182	173	184	175	175	182	212	169	188	180
88	184	175	164	177	168	169	175	203	167	170	177
89	-	-	-	-	165	-	-	-	-	-	-
90	182	171	152	171	160	163	171	208	161	165	177
91	172	156	144	159	156	148	156	203	146	160	167
92	168	147	134	156	149	139	147	200	141	162	176
93	170	158	143	154	149	150	158	193	152	154	177
94	167	156	140	162	144	150	156	187	149	149	176
95	157	154	137	154	147	145	154	185	147	148	173
96	160	156	139	155	140	148	156	184	150	143	181
97	168	156	148	163	151	145	156	184	149	138	182
98	176	173	152	174	162	160	173	194	164	160	-
99	196	186	158	192	170	171	186	190	175	161	187
100	206	190	175	199	171	182	190	188	184	169	196
101	216	199	180	205	179	192	199	185	194	177	202
102	219	203	177	219	181	202	203	183	204	178	207
103	227	212	179	231	200	216	212	193	218	190	216
104	239	227	188	243	208	233	227	206	235	204	230
105	256	237	188	251	211	241	237	202	241	197	236
106	263	250	198	251	205	249	250	206	249	196	245
107	260	251	205	253	204	257	251	209	257	197	239
108	258	256	206	250	197	259	256	207	259	200	232
109	257	249	200	246	193	251	249	204	251	200	229
110	249	243	198	235	197	243	243	206	243	200	233
111	251	254	206	232	206	249	254	209	249	202	242
112	245	256	200	226	204	251	256	215	251	205	243
113	245	256	208	226	203	249	256	204	249	192	247
114	243	248	207	222	190	238	248	199	238	185	236
115	231	235	207	209	184	225	235	193	225	181	231
116	222	219	199	203	183	220	219	187	220	174	215
117	207	198	192	197	181	210	198	183	210	178	199
118	210	197	185	198	183	212	197	181	214	180	202
119	203	197	189	204	184	218	197	183	222	182	202
120	213	210	205	218	197	224	210	199	228	190	209
121	212	204	208	219	201	223	204	195	227	186	204
122	214	207	214	209	193	212	207	192	216	186	209
123	217	209	215	218	201	223	209	204	222	193	215
124	209	208	210	207	196	211	208	192	211	191	212
125	208	211	208	202	196	202	211	193	204	192	211
126	202	205	199	199	198	198	205	182	201	191	203
127	212	217	211	210	214	207	217	191	212	206	212
128	205	210	205	206	213	204	210	185	210	199	205
129	211	219	213	205	216	204	219	190	214	201	214
130	217	224	220	208	220	208	224	199	214	202	216
131	218	219	217	209	221	207	219	196	219	202	213
132	217	214	215	211	222	200	214	195	216	197	209
133	212	210	213	209	218	199	210	194	216	194	206
134	203	202	208	201	212	192	202	188	212	183	197
135	194	194	198	194	202	188	194	181	204	180	193
136	188	182	192	189	197	181	182	168	199	173	183
137	178	171	185	174	187	165	171	159	187	165	173
138	176	164	185	172	185	160	164	152	187	158	166
139	168	152	183	166	181	150	152	148	185	151	150
140	163	140	174	165	172	141	140	140	178	143	143
141	155	135	166	157	166	133	135	131	168	132	134
142	149	128	160	151	160	125	128	121	162	124	123
143	148	131	163	152	165	131	131	123	167	126	124
144	157	128	169	161	171	133	128	122	173	125	130
145	149	124	165	151	165	124	124	118	167	119	122
146	150	120	173	152	173	126	120	111	175	112	130
147	145	126	171	145	171	118	126	107	171	108	128
148	143	126	168	143	168	109	126	100	168	101	127
149	147	129	169	147	169	115	129	110	167	113	130
150	152	126	184	152	184	117	126	111	182	114	130
151	142	130	167	142	167	112	130	109	165	112	131
152	142	132	162	142	162	114	132	105	160	108	124
153	139	131	156	139	156	119	131	101	151	103	128
154	142	126	150	142	150	112	126	97	145	98	127
155	144	132	147	144	147	106	132	88	142	89	128
156	138	137	142	138	142	107	137	83	135	85	126
157	141	140	145	141	145	110	140	86	143	88	130
158	143	143	147	143	147	108	143	88	141	102	139
159	143	149	152	143	152	106	149	96	140	104	145
160	156	146	155	152	155	123	146	111	145	118	145
161	165	146	163	161	163	122	146	112	152	115	152
162	177	157	161	173	161	119	157	105	151	114	159
163	190	155	156	188	156	121	155	105	148	129	158
164	194	166	159	188	159	134	166	119	151	141	171
165	210	169	160	204	160	134	169	125	152	148	170
166	224	164	164	221	164	131	164	125	154	155	170
167	234	176	171	231	171	132	176	130	156	159	178
168	223	188	179	225	179	140	188	139	157	177	190
169	232	185	187	237	187	144	185	137	161	185	196
170	229	195	197	229	197	143	195	139	164	205	203
171	239	197	200	236	200	148	197	142	162	216	205
172	239	196	196	233	194	149	196	145	155	221	202
173	243	209	205	232	203	148	209	147	162	231	210
174	239	198	197	225	195	143	198	142	164	239	199
175	233	202	199	211	197	148	202	147	161	241	205
176	229	205	203	211	203	150	205	149	152	240	205
177	217	211	208	196	208	155	211	152	162	261	215
178	221	211	211	198	213	158	211	156	155	267	213
179	210	211	213	194	215	170	211	168	170	265	212
180	209	211	215	203	217	169	211	163	184	257	213
181	207	217	217	197	219	178	217	170	189	263	216
182	195	209	214	181	217	176	209	170	181	254	211
183	180	209	215	164	220	175	209	167	183	250	213
184	178	210	215	163	220	176	210	169	180	252	211
185	164	207	210	150	217	178	207	172	181	255	206
186	163	214	218	156	231	187	214	181	181	262	218
187	156	218	227	159	235	187	218	183	195	261	218
188	163	218	228	153	239	194	218	186	202	261	225
189	172	218	228	159	244	203	218	194	198	244	223
190	168	203	220	167	235	204	203	195	196	238	216
191	163	200	212	167	224	200	200	188	184	230	204
192	175	198	220	171	226	206	198	193	186	232	211
193	172	197	223	179	227	207	197	195	178	235	216
194	181	204	232	181	240	213	204	205	184	241	226
195	178	207	227	183	243	216	207	197	181	239	235
196	187	204	226	191	243	213	204	200	169	232	234
197	189	206	218	195	243	220	206	198	168	231	232
198	192	199	214	189	245	210	199	189	161	224	237
199	190	192	207	184	244	211	192	177	165	216	237
200	188	193	209	180	243	208	193	172	170	210	241
201	179	199	205	184	243	206	199	165	165	213	241
202	176	195	203	189	239	208	195	160	155	211	240
203	182	187	198	184	231	210	187	158	149	213	237
204	174	186	190	187	231	204	186	158	151	211	235
205	164	188	178	171	217	196	188	146	148	200	218
206	146	182	162	168	203	182	182	130	145	184	217
207	144	174	151	170	192	181	174	127	137	175	213
208	147	166	141	159	182	175	166	124	132	163	205
209	147	157	137	155	182	175	157	127	131	161	198
210	147	155	129	161	186	185	155	129	-	155	192
211	-	-	-	-	176	-	-	118	129	-	181
212	152	-	125	167	179	191	-	118	123	164	182
213	153	156	129	165	160	186	156	124	126	165	183
214	164	162	138	162	156	192	162	135	127	169	185
215	169	156	146	161	158	197	156	139	130	182	180
216	183	165	155	168	157	201	165	146	140	186	199
217	192	164	160	174	161	201	164	149	137	194	204
218	200	167	163	180	157	195	167	152	141	199	203
219	214	161	166	180	163	199	161	152	163	211	203
220	218	162	167	171	174	194	162	166	176	217	204
221	224	173	171	181	157	199	173	170	177	218	205
222	232	185	182	184	157	203	185	170	181	218	210
223	234	192	190	193	158	202	192	165	196	224	218
224	242	194	185	200	173	212	194	168	199	233	208
225	241	189	188	188	169	212	189	163	197	219	197
226	237	192	184	188	165	205	192	173	195	225	196
227	236	192	175	190	163	206	192	163	203	228	191
228	235	185	188	190	166	195	185	178	192	234	191
229	233	189	198	197	169	202	189	191	203	234	189
230	225	195	197	191	175	194	195	190	195	232	191
231	220	206	200	186	179	177	206	195	188	225	190
232	212	205	210	189	172	176	205	181	190	222	189
233	207	203	215	196	178	174	203	184	186	214	185
234	199	204	206	195	167	169	204	180	182	211	179
235	194	195	194	190	165	169	195	179	169	203	168
236	186	197	186	188	156	162	197	166	167	192	172
237	177	187	188	188	154	157	187	168	165	186	174
238	181	173	187	193	150	153	173	173	161	179	169
239	165	177	173	183	142	-	177	167	151	170	166
240	160	173	170	179	135	144	173	145	144	156	154
241	155	161	163	180	133	138	161	126	139	156	155
242	156	159	159	182	127	137	159	118	134	170	152
243	155	157	149	174	126	137	157	118	135	167	152
244	154	152	148	176	112	140	152	113	128	154	146
245	154	140	142	173	112	139	140	114	116	151	141
246	171	142	151	182	113	141	142	115	111	157	133
247	171	142	155	194	110	144	142	130	107	159	145
248	179	140	151	185	111	146	140	133	105	161	151
249	182	145	149	186	112	143	145	129	102	155	150
250	176	147	145	183	108	137	147	139	109	162	160
251	181	147	149	183	111	140	147	135	105	159	157
252	184	149	141	187	106	142	149	139	108	157	156
253	188	150	140	177	103	149	150	148	111	157	151
254	183	149	146	161	102	143	149	138	106	151	152
255	175	150	145	161	101	151	150	145	104	146	165
256	177	143	140	164	100	147	143	142	110	153	159
257	175	143	143	177	96	139	143	141	111	153	156
258	162	149	139	178	91	140	149	145	120	152	160
259	162	144	136	169	91	140	144	146	118	156	152
260	159	149	149	167	91	137	149	145	125	155	155
261	154	140	145	159	98	138	140	150	136	158	152
262	158	141	139	164	104	140	141	155	147	160	157
263	157	148	135	174	111	150	148	160	145	156	161
264	155	150	139	178	116	153	150	165	162	154	167
265	159	149	140	177	109	153	149	165	153	150	176
266	169	144	143	181	116	164	144	170	156	148	175
267	182	153	142	181	118	162	153	168	166	148	195
268	193	161	154	191	130	167	161	173	167	142	208
269	197	164	157	195	141	176	164	180	174	148	214
270	199	168	161	208	132	186	168	190	183	158	215
271	211	176	170	216	131	192	176	194	193	149	224
272	222	190	177	207	138	197	190	199	207	163	231
273	223	191	182	215	144	200	191	204	210	165	241
274	228	197	180	224	142	203	197	205	211	166	227
275	228	199	181	224	141	201	199	201	217	164	236
276	228	194	183	227	141	203	194	203	212	165	235
277	221	186	171	221	141	198	186	196	200	161	229
278	221	190	168	222	144	187	190	185	192	166	225
279	232	191	176	217	155	192	191	190	194	166	233
280	227	189	173	216	156	190	189	190	192	161	226
281	229	189	170	220	142	183	189	183	190	157	219
282	218	183	164	219	149	172	183	172	188	155	211
283	217	173	171	211	158	179	173	179	190	162	216
284	217	161	167	206	165	177	161	177	177	163	221
285	226	158	176	197	168	180	158	180	182	156	225
286	216	168	179	199	168	184	168	184	190	157	215
287	215	171	184	201	166	185	171	185	193	162	217
288	217	175	187	207	176	176	175	176	187	158	214
289	220	171	191	211	173	182	171	182	191	163	210
290	216	168	183	202	170	179	168	179	188	155	200
291	198	161	170	193	169	168	161	168	176	154	183
292	192	158	167	185	164	167	158	167	170	154	177
293	195	151	167	184	162	163	151	163	166	149	175
294	186	146	154	177	164	155	146	155	155	148	163
295	173	146	134	164	168	139	146	139	139	149	147
296	166	140	131	165	150	136	140	136	135	135	145
297	164	139	130	169	161	135	139	135	136	140	143
298	170	139	130	172	163	133	139	133	135	145	139
299	166	140	127	174	179	130	140	130	134	147	137
300	155	139	116	177	190	118	139	118	122	160	122
301	143	138	118	178	203	118	138	118	120	177	122
302	150	142	122	181	212	123	142	123	124	177	129
303	156	146	131	189	217	132	146	132	133	187	136
304	168	154	138	186	217	141	154	141	142	190	145
305	163	150	131	187	222	134	150	134	135	188	138
306	166	150	136	191	230	139	150	139	138	197	139
307	165	154	139	182	236	143	154	143	142	195	143
308	162	151	139	171	231	139	151	139	138	201	139
309	161	154	146	161	222	146	154	146	145	196	146
310	154	147	147	155	213	150	147	150	149	191	150
311	149	141	142	150	211	146	141	146	143	196	146
312	145	141	145	147	215	148	141	150	147	205	148
313	143	139	143	135	210	147	139	149	146	192	147
314	145	133	139	121	183	142	133	144	143	186	142
315	134	122	128	101	174	132	122	134	133	180	132
316	127	116	118	106	163	119	116	122	122	167	119
317	127	116	119	98	158	119	116	122	122	165	119
318	120	102	111	91	159	113	102	114	118	151	115
319	119	95	101	95	147	104	95	105	110	141	106
320	115	93	95	95	148	105	93	104	107	127	107
321	111	92	95	96	142	103	92	100	103	123	105
322	105	90	93	103	143	104	90	103	103	120	106
323	106	88	87	107	149	99	88	97	97	119	100
324	106	88	81	104	146	103	88	98	96	113	104
325	114	94	85	106	135	109	94	106	101	109	109
326	118	103	92	117	133	124	103	121	115	110	124
327	124	109	100	121	141	133	109	124	120	117	132
328	127	113	94	118	149	132	113	126	115	114	136
329	121	114	89	122	154	130	114	131	116	122	134
330	128	121	97	122	151	134	121	134	118	125	135
331	129	127	96	119	160	144	127	141	117	125	146
332	143	137	99	121	167	154	137	146	122	127	157
333	153	143	109	128	168	158	143	148	124	128	160
334	159	147	115	134	165	160	147	144	124	123	165
335	151	150	110	130	170	164	150	150	123	121	170
336	157	159	118	132	186	177	159	149	121	134	178
337	155	163	121	133	178	174	163	153	122	132	173
338	155	163	119	127	173	175	163	156	120	129	173
339	157	161	128	126	173	172	161	158	125	122	171
340	161	170	144	129	183	186	170	170	140	122	185
341	169	176	151	131	187	191	176	177	142	127	192
342	183	182	153	134	190	195	182	193	146	132	190
343	190	182	161	141	195	202	182	194	157	140	191
344	193	177	163	138	191	202	177	194	161	140	195
345	198	181	168	139	186	192	181	186	164	142	193
346	185	180	165	134	175	180	180	192	157	136	187
347	175	176	173	137	170	181	176	184	162	139	184
348	178	177	171	138	168	171	177	193	165	137	188
349	174	177	172	135	168	171	177	185	166	135	197
350	173	176	164	132	162	177	176	180	158	133	201
351	182	181	167	135	157	176	181	180	152	130	209
352	200	196	171	136	157	183	196	176	153	133	211
353	200	183	175	141	151	177	183	171	158	141	217
354	205	177	172	147	152	185	177	152	167	142	224
355	201	179	171	163	146	174	179	140	169	144	222
356	199	177	176	172	141	167	177	137	162	142	218
357	200	184	175	179	145	171	184	142	155	141	215
358	187	190	173	180	142	162	190	136	149	139	215
359	188	185	166	183	142	156	185	127	144	133	213
360	176	188	166	191	140	156	188	131	145	134	205
361	185	184	163	196	142	157	184	131	148	133	200
362	170	179	173	196	149	154	179	129	156	129	195
363	172	173	169	191	148	164	173	136	165	134	192
364	162	170	176	198	145	161	170	138	161	137	193
365	157	170	174	203	147	154	170	132	166	137	180
366	150	173	172	209	140	156	173	127	164	135	176
367	147	161	163	207	145	151	161	127	156	137	174
368	149	152	154	209	134	145	152	122	157	136	167
369	140	136	154	206	134	138	136	118	159	138	162
370	137	130	156	205	130	130	130	118	155	139	158
371	117	131	149	196	126	131	131	120	140	142	150
372	117	136	151	199	128	134	136	127	144	153	146
373	114	137	147	194	123	137	137	132	148	157	149
374	108	131	141	192	119	135	131	131	146	164	138
375	105	126	128	191	120	119	126	120	135	157	129
376	102	117	129	184	121	110	117	115	137	153	129
377	98	114	124	172	113	115	114	118	125	155	130
378	107	111	119	159	109	112	111	115	120	155	127
379	102	122	132	162	114	124	122	125	131	155	133
380	-	-	-	-	-	-	-	-	-	164	-
381	111	132	136	164	123	136	132	136	137	168	141
382	111	138	133	159	122	137	138	135	136	166	143
383	117	131	134	150	124	143	131	141	137	169	146
384	123	132	139	144	127	144	132	142	143	167	144
385	127	130	132	145	135	140	130	138	137	168	140
386	135	140	142	156	143	151	140	149	147	167	151
387	147	148	142	161	147	150	148	155	144	166	157
388	156	150	146	158	147	155	150	159	148	165	161
389	167	154	158	178	164	169	154	175	160	174	177
390	173	153	165	179	167	176	153	180	167	177	184
391	176	148	176	183	178	179	148	183	178	183	187
392	177	149	171	189	172	179	149	180	173	182	184
393	175	148	165	185	164	172	148	172	167	179	174
394	181	147	169	181	166	175	147	179	171	187	181
395	175	146	170	174	164	169	146	175	172	186	177
396	189	149	183	178	180	180	149	188	183	201	190
397	198	144	183	169	179	176	144	186	183	202	188
398	205	148	196	178	191	184	148	194	196	209	196
399	196	156	200	178	193	187	156	198	200	212	200
400	203	155	199	184	192	187	155	198	200	213	200
401	205	155	189	179	184	181	155	192	192	205	192
402	208	153	188	187	183	182	153	192	189	207	192
403	206	154	191	185	175	176	154	190	192	200	190
404	200	142	192	185	166	181	142	191	193	200	191
405	205	136	194	186	167	179	136	194	193	201	194
406	201	134	197	187	163	180	134	193	196	199	193
407	192	138	199	186	156	172	138	184	196	190	184
408	179	130	186	183	144	158	130	171	183	169	171
409	173	128	182	182	140	153	128	166	180	163	166
410	164	119	182	170	132	144	119	161	179	158	161
411	169	117	179	161	131	143	117	168	178	161	168
412	159	103	165	150	123	134	103	157	165	153	157
413	153	104	162	151	127	138	104	152	162	149	152
414	149	96	162	146	120	131	96	147	162	139	147
415	153	89	166	140	120	127	89	148	164	139	148
416	-	-	-	145	-	-	-	-	-	-	-
417	148	82	168	145	118	126	82	145	170	133	145
418	157	83	172	139	118	126	83	151	173	135	151
419	151	75	164	133	110	117	75	146	163	135	146
420	139	70	147	111	103	100	70	134	144	130	134
421	129	74	135	106	102	96	74	127	134	123	127
422	123	78	131	95	101	90	78	122	124	124	122
423	131	77	135	104	107	96	77	131	132	126	131
424	127	80	143	107	106	94	80	128	132	130	128
425	133	92	149	114	114	102	92	138	139	133	138
426	147	94	163	126	126	113	94	154	151	142	154
427	146	105	170	129	130	121	105	153	156	143	153
428	151	119	162	128	130	130	119	153	151	156	153
429	148	130	162	134	125	126	130	154	145	153	154
430	146	128	160	140	130	131	128	153	146	154	153
431	146	149	156	146	129	130	149	160	141	161	160
432	145	147	158	150	130	129	147	161	142	159	161
433	137	143	151	150	117	126	143	157	135	159	157
434	128	149	156	156	116	118	149	158	130	166	158
435	127	149	151	152	114	113	149	158	130	167	158
436	121	146	156	162	116	109	146	163	124	179	162
437	116	145	154	169	119	107	145	164	122	184	163
438	105	135	137	159	111	100	135	153	110	174	152
439	95	132	123	155	105	92	132	142	95	165	141
440	99	121	121	155	103	93	121	138	97	155	139
441	91	124	114	156	96	83	124	138	89	151	140
442	92	128	114	151	96	85	128	137	90	151	137
443	87	122	109	147	91	80	122	131	85	142	131
444	85	120	100	146	92	79	120	125	83	142	127
445	87	108	105	149	100	81	108	119	85	145	121
446	89	110	106	145	103	86	110	116	92	144	118
447	91	111	112	143	114	91	111	115	93	144	116
448	91	109	120	138	125	90	109	110	92	154	111
449	95	106	133	138	136	94	106	108	94	155	107
450	98	107	147	140	150	94	107	107	95	162	107
451	105	111	142	138	144	98	111	102	98	154	104
452	111	118	148	141	146	99	118	110	99	153	112
453	116	130	152	136	148	104	130	117	102	146	118
454	122	125	165	135	160	108	125	119	113	145	119
455	133	128	177	138	169	116	128	126	115	154	125
456	138	135	186	153	177	120	135	122	120	164	123
457	138	134	192	155	183	124	134	122	121	165	122
458	143	136	194	157	185	125	136	132	119	168	125
459	155	143	205	165	198	131	143	142	118	175	137
460	161	140	205	168	201	143	140	141	123	171	144
461	164	135	214	164	211	155	135	138	134	175	148
462	168	137	208	167	210	167	137	139	135	178	150
463	173	134	201	173	215	162	134	139	132	173	157
464	172	136	201	160	217	157	136	145	136	174	156
465	173	133	199	151	218	155	133	148	130	179	154
466	177	134	194	151	215	156	134	150	120	179	157
467	166	136	184	148	207	164	136	148	-	167	152
468	164	125	174	136	203	172	125	157	116	154	154
469	174	132	181	134	208	181	132	169	120	166	159
470	177	141	169	127	196	190	141	159	120	156	159
471	179	144	157	122	186	178	144	153	110	155	-
472	175	146	156	128	181	179	146	153	108	157	168
473	173	146	151	129	178	169	146	150	114	142	163
474	168	144	150	129	177	170	144	153	110	136	156
475	162	144	152	133	180	173	144	152	115	130	160
476	157	147	142	137	179	182	147	160	119	146	162
477	153	159	148	138	180	183	159	164	116	150	165
478	150	156	144	136	188	182	156	164	112	159	170
479	146	149	145	135	188	175	149	158	107	162	175
480	153	153	143	143	191	180	153	161	103	164	181
481	161	160	139	142	178	177	160	155	107	171	183
482	-	-	-	144	-	-	-	-	-	-	-
483	163	146	134	144	169	184	146	156	109	173	190
484	154	148	130	139	160	180	148	156	109	182	205
485	155	149	129	142	158	179	149	157	123	182	206
486	171	151	127	157	163	180	151	153	117	188	204
487	174	150	132	154	169	177	150	154	114	187	211
488	174	158	144	158	161	178	158	155	118	186	196
489	175	157	144	165	155	174	157	155	114	184	205
490	181	145	142	161	152	176	145	160	112	183	197
491	182	149	149	161	147	174	149	163	115	176	207
492	180	148	146	164	144	180	148	162	127	172	210
493	176	154	156	172	135	177	154	175	128	173	204
494	176	159	163	176	138	187	159	176	140	182	210
495	173	156	171	178	132	186	156	172	139	180	213
496	170	161	169	180	127	177	161	178	139	181	210
497	163	156	169	171	124	166	156	166	131	181	209
498	147	153	168	165	131	164	153	174	137	171	209
499	144	146	172	165	127	167	146	180	135	163	204
500	138	152	172	176	137	180	152	181	145	173	202
501	150	162	177	178	141	184	162	177	147	177	203
502	146	165	174	175	136	192	165	172	151	179	206
503	150	167	176	179	149	194	167	174	160	193	198
504	161	186	180	181	161	190	186	188	161	200	209
505	164	200	182	193	178	207	200	198	167	206	219
506	160	203	182	203	181	209	203	200	174	205	217
507	171	208	182	209	198	220	208	207	179	208	227
508	166	208	181	212	200	231	208	200	176	205	222
509	163	218	172	210	192	233	218	191	169	189	209
510	177	216	174	218	196	245	216	197	175	190	206
511	194	224	184	236	214	250	224	209	192	207	215
512	210	233	184	238	216	254	233	208	196	208	217
513	222	221	178	247	219	252	221	213	201	209	215
514	227	223	181	238	217	238	223	212	200	202	211
515	218	209	190	241	208	234	209	201	197	196	200
516	229	204	200	243	205	229	204	196	202	196	200
517	230	203	193	245	202	218	203	191	202	198	199
518	243	213	201	238	204	222	213	197	206	203	197
519	238	222	193	244	210	220	222	200	211	210	204
520	231	218	193	254	202	198	218	198	214	209	196
521	239	224	201	270	212	183	224	206	214	219	200
522	255	232	201	269	212	183	232	210	205	211	197
523	254	224	200	253	195	170	224	201	190	203	188
524	245	214	187	244	183	160	214	191	184	198	184
525	241	213	187	239	177	161	213	181	169	195	175
526	253	222	198	244	190	164	222	194	166	207	177
527	254	227	205	248	195	161	227	199	172	216	179
528	235	216	196	240	184	156	216	188	173	201	170
529	233	215	193	234	185	150	215	188	167	198	-
530	218	203	182	221	175	139	203	180	161	198	163
531	201	190	171	211	166	140	190	171	154	193	158
532	204	184	174	194	167	131	184	167	144	190	151
533	190	169	160	189	149	127	169	149	132	181	145
534	178	160	152	186	138	124	160	138	127	176	139
535	176	162	161	186	142	118	162	142	122	179	123
536	184	175	175	198	156	132	175	156	133	191	127
537	172	156	160	202	147	127	156	147	132	183	130
538	165	149	155	194	138	128	149	138	138	177	131
539	155	141	145	189	131	126	141	131	138	168	126
540	152	140	142	194	133	124	140	133	140	168	131
541	155	147	146	197	140	132	147	140	148	171	137
542	170	169	163	206	164	154	169	164	170	179	158
543	173	169	168	201	168	152	169	168	173	177	161
544	171	173	170	207	172	156	173	172	177	182	161
545	171	174	171	199	174	161	174	174	179	174	165
546	179	179	178	199	179	167	179	179	185	179	170
547	173	181	178	200	181	168	181	181	186	173	176
548	172	172	171	197	172	163	172	172	176	178	168
549	163	160	164	192	160	158	160	160	166	176	156
550	168	165	162	192	165	162	165	165	168	172	162
551	169	159	161	179	159	157	159	159	164	169	158
552	164	152	156	174	152	152	152	152	159	167	151
553	160	161	154	177	161	162	161	161	164	160	160
554	155	161	151	171	161	160	161	161	164	153	159
555	152	155	145	165	155	154	155	155	158	150	153
556	142	155	145	162	155	151	155	155	156	144	153
557	150	156	147	166	156	151	156	156	156	152	155
558	144	156	149	163	156	155	156	156	156	148	155
559	149	152	145	159	152	151	152	152	152	150	151
560	139	158	137	156	158	152	158	158	158	146	157
561	144	157	148	146	157	153	157	157	157	147	156
562	134	144	135	130	144	146	144	144	144	138	144
563	137	140	129	129	140	144	140	140	140	137	140
564	135	146	130	129	146	144	146	146	146	138	146
565	133	139	130	125	139	138	139	139	139	133	139
566	128	139	126	120	139	134	139	139	139	132	139
567	134	138	127	115	138	139	138	138	138	132	138
568	148	134	127	110	134	144	134	134	134	136	134
569	135	132	121	102	132	141	132	132	132	126	132
570	133	129	120	99	129	137	129	129	129	125	129
571	136	130	122	104	130	140	130	130	130	126	130
572	142	138	130	111	138	145	138	138	136	135	138
573	152	141	132	107	141	152	141	141	139	141	141
574	153	136	119	105	136	154	136	136	134	135	136
575	144	141	129	114	141	151	141	141	138	136	141
576	145	144	130	118	144	155	144	144	142	136	144
577	146	145	132	119	145	156	145	145	144	137	145
578	158	149	144	128	149	164	149	149	146	145	149
579	163	159	156	137	159	164	159	159	155	160	159
580	171	167	162	137	167	171	167	167	161	169	167
581	173	167	166	143	167	174	167	167	169	168	167
582	178	171	170	146	171	179	171	171	171	172	171
583	176	172	166	142	172	178	172	172	170	173	172
584	179	169	167	141	169	179	169	169	170	170	169
585	176	166	169	149	166	176	166	166	168	167	166
586	173	170	172	156	170	173	170	170	174	169	170
587	179	169	168	161	169	179	169	169	173	168	169
588	179	168	168	161	168	179	168	168	178	167	168
589	173	172	169	166	172	174	172	172	178	171	172
590	172	169	164	165	169	174	169	169	180	167	169
591	176	172	165	164	172	178	172	172	181	170	172
592	174	167	162	155	167	176	167	167	180	165	167
593	176	170	166	158	170	178	170	170	186	170	170
594	181	171	167	155	171	183	171	171	191	171	171
595	184	173	167	153	173	186	173	173	190	173	173
596	183	171	167	157	171	185	171	171	181	171	171
597	177	171	166	162	171	177	171	171	182	171	171
598	185	180	166	171	180	185	180	180	194	180	180
599	188	185	168	177	185	188	185	185	202	185	185
600	187	185	173	192	185	187	185	185	214	185	185
601	202	200	178	189	200	202	200	200	214	200	198
602	203	202	181	186	202	203	202	202	216	202	200
603	207	202	171	189	202	207	202	202	212	202	200
604	205	202	174	191	202	205	202	202	217	202	200
605	208	204	176	202	204	208	204	204	212	204	202
606	218	208	178	199	208	218	208	208	212	208	204
607	223	213	186	209	213	223	213	213	218	213	209
608	225	217	191	210	217	225	217	217	211	217	211
609	221	213	186	206	213	221	213	213	212	213	209
610	229	219	194	200	219	229	219	219	206	219	215
611	235	228	203	212	228	235	228	228	216	228	226
612	239	234	206	213	234	239	234	234	215	234	233
613	240	235	208	219	235	240	235	235	221	235	230
614	236	231	203	211	231	236	231	231	217	229	226
615	232	228	200	213	228	232	228	228	215	228	220
616	231	229	205	219	229	231	229	229	218	230	221
617	221	219	196	214	219	221	219	219	215	220	213
618	214	214	195	205	214	214	214	214	208	217	206
619	213	211	200	208	211	215	211	213	207	220	205
620	207	207	195	211	205	209	207	209	208	216	199
621	201	203	191	210	201	205	203	205	205	214	192
622	196	197	194	203	198	203	197	203	201	213	189
623	188	189	185	196	190	197	189	197	194	205	184
624	199	198	189	208	201	206	198	206	205	213	190
625	200	199	187	213	202	209	199	207	208	214	191
626	205	204	194	215	211	214	204	215	215	217	194
627	205	204	202	218	213	219	204	219	219	226	197
628	195	194	205	205	203	208	194	208	207	215	193
629	203	200	217	209	211	214	200	214	213	220	194
630	206	200	217	215	211	214	200	215	214	224	201
631	200	198	216	211	205	208	198	211	209	221	191
632	210	205	219	224	213	225	205	222	220	234	199
633	215	208	226	235	216	231	208	228	224	252	200
634	211	202	225	230	210	226	202	225	215	249	194
635	216	206	231	233	213	229	206	229	223	250	198
636	219	204	232	240	210	236	204	231	221	249	207
637	208	190	225	239	196	232	190	223	219	257	202
638	212	197	222	256	199	232	197	223	222	269	207
639	204	186	215	242	192	227	186	217	211	265	193
640	196	173	208	258	181	229	173	205	204	268	186
641	193	166	199	250	170	223	166	204	193	268	180
642	205	179	218	262	172	245	179	217	207	274	183
643	210	191	234	272	170	250	191	226	223	270	193
644	222	201	251	292	178	272	201	243	233	284	221
645	229	198	261	299	179	289	198	243	234	286	245
646	231	195	276	306	178	307	195	265	230	294	254
647	252	204	304	315	191	330	204	286	257	307	285
648	262	201	322	325	194	347	201	302	265	311	300
649	261	197	344	330	193	367	197	316	265	311	314
650	268	193	358	332	193	381	193	322	281	309	333
651	283	210	365	358	204	403	210	333	303	327	362
652	298	217	386	387	221	427	217	357	329	348	391
653	312	227	396	391	238	443	227	379	339	359	411
654	328	238	421	408	251	437	238	392	354	368	427
655	349	246	424	427	262	443	246	398	353	389	438
656	364	243	440	428	284	445	243	402	355	399	449
657	399	264	439	435	300	442	264	411	358	398	448
658	397	279	442	444	311	436	279	427	356	397	445
659	397	279	445	452	313	450	279	432	345	387	443
660	397	280	444	457	322	449	280	438	342	413	443
661	-	291	457	-	332	434	291	424	343	411	452
662	401	307	465	459	343	420	307	424	338	419	459
663	405	315	458	462	337	422	315	434	336	425	459
664	416	321	463	462	338	393	321	444	337	422	455
665	405	-	460	-	-	-	-	-	319	-	-
666	402	318	438	462	-	-	318	429	314	-	475
667	411	327	435	463	346	394	327	435	311	423	451
668	391	333	426	455	336	382	333	436	298	422	437
669	382	337	420	449	340	379	337	437	297	419	416
670	379	-	418	451	339	376	-	437	307	416	395
671	371	-	420	444	342	379	-	427	305	406	386
672	378	337	411	427	339	375	337	422	307	398	386
673	365	334	393	397	336	362	334	410	312	388	374
674	352	318	378	389	333	343	318	384	300	368	357
675	349	318	377	374	341	352	318	382	298	361	353
676	347	320	361	363	341	346	320	384	301	363	325
677	341	305	351	332	329	338	305	379	296	357	316
678	330	292	335	327	314	324	292	382	278	352	296
679	324	280	328	329	299	317	280	382	282	343	296
680	320	279	307	328	293	314	279	372	283	341	303
681	313	265	296	312	275	301	265	363	274	334	302
682	291	242	274	299	270	295	242	334	265	327	301
683	286	236	270	-	259	275	236	328	261	313	286
684	297	245	282	294	271	285	245	335	273	316	291
685	306	255	289	294	277	298	255	337	287	316	287
686	301	261	293	297	283	293	261	324	303	316	293
687	287	256	285	287	275	280	256	314	296	304	289
688	275	253	283	276	272	284	253	293	294	298	291
689	282	263	276	290	257	263	263	299	279	305	279
690	291	256	281	297	244	261	256	306	284	301	275
691	289	261	294	299	242	260	261	305	286	296	264
692	277	250	291	299	220	248	250	287	282	284	242
693	282	259	293	297	233	246	259	296	290	281	249
694	275	254	289	310	230	241	254	300	302	282	242
695	274	255	298	307	214	251	255	304	295	270	228
696	263	273	298	306	210	242	273	306	292	265	220
697	272	271	293	299	200	228	271	298	280	253	216
698	261	278	284	295	191	219	278	298	278	256	205
699	257	276	282	292	201	218	276	294	289	256	200
700	254	280	286	300	193	215	280	302	293	262	201
701	249	269	289	301	189	214	269	298	298	259	203
702	243	270	283	304	185	201	270	300	291	252	198
703	230	266	295	302	195	193	266	296	305	259	199
704	208	246	287	294	200	196	246	280	276	252	192
705	201	242	284	273	197	189	242	278	260	242	194
706	169	223	278	255	194	179	223	251	257	230	184
707	166	222	277	256	198	184	222	253	249	226	198
708	164	205	282	262	202	183	205	253	246	218	198
709	156	205	290	254	209	183	205	258	256	207	196
710	169	203	302	235	229	188	203	282	280	191	200
711	163	205	301	228	245	195	205	286	286	186	210
712	167	200	294	212	250	185	200	292	292	176	212
713	196	199	289	203	253	187	199	296	285	178	215
714	197	206	284	199	264	191	206	301	289	167	217
715	205	212	285	193	257	191	212	294	284	160	223
716	214	224	297	192	268	200	224	312	308	159	246
717	234	225	299	190	278	200	225	311	330	163	257
718	242	231	298	192	273	205	231	320	327	159	269
719	251	233	292	197	293	211	233	322	330	151	286
720	262	237	290	186	305	207	237	311	336	154	288
721	267	239	285	193	302	195	239	309	329	164	284
722	284	246	281	194	297	199	246	312	330	161	299
723	299	247	272	197	310	184	247	307	330	158	304
724	316	251	278	198	316	188	251	298	332	166	316
725	322	258	277	197	323	189	258	293	325	165	319
726	328	255	270	195	320	182	255	288	318	165	325
727	340	258	267	193	328	177	258	292	318	169	341
728	348	256	282	183	329	175	256	288	313	184	354
729	343	256	285	185	332	177	256	284	305	185	366
730	356	254	286	194	336	183	254	277	308	186	363
731	349	262	271	192	340	180	262	269	314	187	353
732	346	257	272	194	330	177	257	266	310	189	354
733	343	257	271	198	329	178	257	266	321	185	368
734	343	251	260	200	326	174	251	267	305	188	368
735	334	248	264	205	318	170	248	266	305	196	356
736	345	231	259	205	312	163	231	262	279	188	356
737	336	230	257	206	308	157	230	261	270	198	356
738	316	226	263	201	304	158	226	257	268	206	346
739	310	217	258	207	304	173	217	265	254	207	321
740	302	220	266	211	298	176	220	254	255	217	308
741	310	216	263	204	296	189	216	243	255	224	298
742	312	212	264	203	294	194	212	250	254	234	282
743	299	200	269	196	281	200	200	244	254	236	269
744	294	197	267	200	270	201	197	263	243	242	251
745	287	179	265	197	268	203	179	260	227	243	234
746	288	179	267	195	261	214	179	266	233	251	234
747	290	180	262	200	265	213	180	283	227	245	223
748	286	175	262	208	270	217	175	281	226	248	208
749	270	165	252	203	265	223	165	279	224	243	183
750	276	165	236	206	271	228	165	284	204	233	173
751	279	162	238	200	265	226	162	284	211	234	165
752	268	159	221	197	258	235	159	290	202	228	155
753	261	160	214	199	249	224	160	298	187	233	157
754	263	166	213	211	237	235	166	312	173	235	161
755	272	155	203	211	213	238	155	317	165	232	156
756	252	156	191	222	202	233	156	310	154	225	156
757	256	150	170	219	195	227	150	297	159	211	152
758	246	159	159	222	185	232	159	307	165	212	156
759	251	173	152	220	194	227	173	289	168	208	157
760	238	172	152	220	180	222	172	281	163	206	162
761	223	174	143	223	190	218	174	270	171	208	166
762	219	166	146	212	187	212	166	265	173	211	164
763	216	153	138	204	186	221	153	247	169	199	166
764	218	154	130	215	185	208	154	244	178	197	163
765	216	159	133	219	182	202	159	232	179	191	160
766	206	155	131	217	176	194	155	224	175	182	158
767	208	155	131	222	184	181	155	216	181	174	158
768	200	159	131	212	171	170	159	194	197	178	155
769	198	164	122	215	179	163	164	178	198	184	156
770	205	171	123	234	194	161	171	181	200	179	161
771	192	166	128	233	200	157	166	172	216	188	163
772	179	159	138	245	222	171	159	176	221	200	168
773	181	165	146	266	232	165	165	176	226	204	179
774	180	164	148	272	235	173	164	172	242	217	188
775	181	172	150	276	228	178	172	168	249	222	191
776	185	172	160	302	233	187	172	169	258	220	211
777	190	175	173	305	246	196	175	178	278	225	234
778	196	182	186	307	246	194	182	176	288	235	258
779	200	196	197	323	258	202	196	178	289	252	268
780	203	201	203	329	277	223	201	183	299	246	275
781	213	202	214	327	291	237	202	186	314	242	305
782	202	204	222	320	293	245	204	196	334	246	310
783	204	211	239	324	295	245	211	205	348	239	319
784	214	235	250	323	308	244	235	217	356	249	325
785	211	239	264	330	303	248	239	216	356	262	321
786	204	234	275	332	316	246	234	224	362	269	341
787	212	245	271	323	312	247	245	221	378	287	352
788	219	251	293	295	320	251	251	218	370	291	368
789	214	242	308	289	321	245	242	233	371	297	369
790	225	250	314	273	329	266	250	250	377	312	356
791	238	268	323	262	347	276	268	249	394	315	372
792	248	276	332	253	349	282	276	250	381	320	379
793	248	291	355	236	351	285	291	262	372	339	392
794	259	307	364	234	359	282	307	274	370	354	383
795	266	307	375	233	373	269	307	287	348	354	379
796	254	295	366	229	373	272	295	302	336	344	368
797	259	296	361	215	367	275	296	293	333	337	369
798	256	301	353	202	347	278	301	273	330	331	358
799	265	306	352	201	338	289	306	287	312	350	345
800	264	305	353	195	327	303	305	292	294	337	340
801	263	314	336	194	344	309	314	282	288	352	319
802	265	320	335	192	343	311	320	287	278	350	302
803	276	323	-	198	342	313	323	286	247	356	304
804	284	350	336	197	340	311	350	285	231	354	281
805	294	361	329	213	321	315	361	280	244	354	272
806	290	352	323	207	310	293	352	268	236	343	269
807	290	344	322	205	306	300	344	273	234	363	257
808	287	340	301	202	307	296	340	289	228	349	254
809	275	332	299	200	302	290	332	308	221	340	249
810	274	336	299	196	309	285	336	312	209	326	231
811	273	323	285	207	301	279	323	306	216	323	225
812	285	311	292	212	295	264	311	315	217	324	215
813	288	309	291	220	281	263	309	311	212	317	221
814	281	298	286	220	259	259	298	301	210	305	222
815	275	283	271	214	252	260	283	290	208	301	231
816	280	276	263	205	262	268	276	294	212	296	227
817	268	269	261	206	262	267	269	296	206	300	230
818	267	261	248	215	255	261	261	296	203	282	223
819	265	255	253	219	256	251	255	284	201	275	237
820	263	261	259	214	258	261	261	273	189	280	243
821	264	255	259	209	248	259	255	266	199	283	244
822	253	247	266	207	252	249	247	254	205	258	247
823	257	243	258	208	247	248	243	257	209	267	240
824	244	232	260	211	238	236	232	251	202	268	246
825	248	234	260	215	223	233	234	249	198	272	249
826	251	241	264	218	232	225	241	237	202	276	251
827	241	240	258	222	233	236	240	237	206	263	242
828	227	233	266	224	237	239	233	235	213	274	234
829	225	232	263	234	240	226	232	239	215	271	243
830	226	234	272	237	250	214	234	238	228	270	255
831	221	221	272	236	245	212	221	238	221	259	260
832	227	219	265	227	229	208	219	244	218	254	262
833	216	223	257	218	243	205	223	246	220	255	257
834	214	223	262	223	245	214	223	241	217	259	248
835	219	223	252	225	234	221	223	238	221	264	255
836	215	223	251	213	222	218	223	225	213	259	254
837	204	217	258	209	214	204	217	222	203	249	243
838	198	216	259	206	213	210	216	215	216	231	248
839	195	226	260	195	212	208	226	212	206	218	247
840	188	223	261	193	215	208	223	199	192	206	248
841	197	222	259	198	222	224	222	210	189	216	257
842	199	229	248	186	218	231	229	206	183	216	264
843	199	225	247	184	212	226	225	206	185	213	261
844	185	226	250	187	211	230	226	206	180	213	246
845	181	225	240	186	211	234	225	205	165	211	237
846	178	222	226	195	203	241	222	221	160	211	240
847	174	213	226	200	211	235	213	226	161	220	237
848	164	203	225	206	196	238	203	225	163	213	231
849	170	200	224	205	198	236	200	212	169	206	240
850	167	215	214	209	202	230	215	222	168	218	238
851	160	206	212	215	206	225	206	220	160	216	233
852	157	199	204	222	196	214	199	220	164	213	240
853	154	177	188	213	173	195	177	213	159	198	235
854	150	174	182	213	175	187	174	202	148	194	226
855	145	168	184	217	166	195	168	204	149	186	213
856	140	153	177	215	159	190	153	198	135	173	204
857	133	139	171	202	151	188	139	193	139	170	198
858	130	126	159	198	156	188	126	187	140	157	184
859	131	120	150	209	151	187	120	193	137	152	189
860	123	125	145	216	147	184	125	189	130	138	181
861	124	121	137	208	144	184	121	192	130	138	165
862	129	116	137	211	139	180	115	196	126	132	159
863	121	114	133	205	135	176	113	196	116	122	164
864	120	120	125	191	127	171	119	205	113	113	165
865	118	120	123	181	113	164	119	205	111	115	157
866	117	122	129	175	119	159	121	201	111	102	151
867	125	126	125	168	122	151	125	196	104	107	147
868	127	118	124	171	120	143	117	195	101	112	153
869	126	112	133	179	117	142	111	196	92	108	161
870	130	115	130	174	116	136	114	191	97	101	163
871	132	125	134	179	108	128	124	195	99	97	163
872	141	133	146	180	112	119	132	200	104	105	167
873	139	138	142	175	110	112	138	205	104	104	167
874	154	134	147	169	113	115	134	204	106	110	164
875	164	142	151	173	116	103	140	201	117	110	173
876	170	148	158	182	118	99	146	195	121	110	175
877	176	150	160	183	130	101	148	197	123	124	168
878	183	149	159	197	134	102	150	197	136	116	168
879	181	146	165	206	131	100	145	194	132	118	176
880	189	146	176	216	142	107	145	187	139	119	189
881	184	154	179	222	142	105	151	194	143	125	181
882	203	145	185	225	145	111	143	190	147	129	190
883	199	145	185	228	137	112	139	184	148	130	188
884	197	144	185	227	133	111	137	172	155	120	188
885	198	137	188	231	128	109	131	164	159	125	194
886	199	145	183	229	142	115	133	155	165	132	194
887	206	144	178	234	143	117	126	159	183	126	192
888	209	139	177	226	138	120	118	161	193	128	181
889	210	132	168	236	136	118	123	160	197	122	185
890	211	141	168	243	147	126	137	180	203	121	192
891	226	150	178	247	152	130	140	179	219	136	197
892	226	174	168	247	149	124	155	187	239	137	199
893	222	171	174	246	158	124	156	173	250	153	195
894	226	170	174	243	171	125	165	183	256	155	189
895	229	166	175	237	181	136	161	189	270	156	191
896	233	174	189	247	193	146	176	198	278	163	198
897	225	173	182	258	202	145	176	206	285	168	196
898	225	168	190	245	200	152	175	216	296	167	204
899	235	172	185	241	209	155	182	213	297	172	199
900	246	181	197	231	219	159	190	224	305	184	215
901	226	198	200	231	229	164	197	227	315	184	216
902	221	199	204	224	232	168	202	237	307	187	215
903	213	198	199	228	237	172	203	246	305	179	214
904	203	177	196	228	237	169	182	246	292	184	198
905	205	183	190	237	243	178	183	240	283	168	195
906	193	180	185	231	241	187	183	235	285	169	194
907	188	199	191	235	251	175	201	239	284	161	197
908	191	200	179	233	232	184	202	241	275	160	203
909	186	198	170	224	225	198	193	241	268	154	200
910	188	198	174	228	219	195	193	248	263	157	208
911	188	199	176	236	217	207	191	255	254	155	205
912	178	197	170	229	207	208	190	248	251	143	202
913	180	188	164	231	198	224	174	262	251	149	205
914	176	180	162	236	199	222	172	265	250	162	199
915	193	171	173	232	202	232	163	273	247	173	195
916	177	166	178	240	197	233	156	280	247	163	200
917	181	183	188	233	206	238	172	269	242	167	206
918	185	178	185	232	209	239	173	275	245	163	201
919	178	175	183	229	203	233	170	274	241	165	198
920	176	171	188	229	198	219	165	261	237	174	180
921	182	161	192	209	186	208	156	252	235	170	181
922	181	159	194	208	185	211	157	251	231	168	183
923	196	158	198	222	194	201	158	270	234	170	188
924	192	150	207	212	192	198	152	279	241	177	183
925	196	149	212	203	195	190	151	280	239	180	171
926	183	145	220	204	190	179	149	283	224	170	173
927	184	151	216	198	184	175	153	275	219	170	174
928	181	151	216	194	189	164	153	272	208	159	171
929	181	153	205	198	187	160	155	288	206	150	168
930	172	157	209	194	182	162	157	298	208	156	160
931	164	160	206	181	173	156	160	292	202	155	159
932	169	152	213	176	173	151	151	317	196	150	164
933	168	151	196	178	173	152	150	323	189	148	163
934	159	148	199	180	166	139	148	305	187	141	155
935	154	143	197	172	159	128	143	294	182	133	144
936	153	146	192	177	148	121	146	280	173	127	141
937	156	150	185	185	158	125	150	260	162	131	145
938	144	147	188	183	144	121	147	266	157	136	143
939	140	149	192	173	144	118	149	257	156	146	139
940	124	149	197	179	139	118	149	254	162	161	126
941	118	154	194	176	144	117	154	256	171	158	119
942	127	147	185	169	156	119	147	250	172	161	120
943	134	144	185	184	156	124	144	246	172	177	131
944	135	154	181	186	158	131	154	255	191	178	130
945	149	166	187	180	158	138	166	251	177	179	141
946	147	172	188	171	157	144	172	247	174	187	136
947	140	176	189	170	163	146	176	243	185	204	138
948	148	184	200	171	161	149	184	241	188	203	147
949	147	183	196	169	165	141	183	243	191	219	140
950	149	191	191	170	167	144	191	232	205	228	133
951	152	194	188	174	178	150	194	238	212	236	140
952	159	199	184	175	177	158	199	231	229	231	143
953	176	205	196	188	189	164	205	214	236	231	156
954	186	218	196	194	188	171	218	207	232	242	166
955	187	211	191	187	186	168	211	203	241	243	166
956	198	222	199	194	185	174	222	204	242	236	176
957	197	212	202	197	183	188	212	192	234	245	169
958	197	205	197	196	188	188	205	173	236	244	172
959	191	205	193	203	189	187	205	164	226	242	176
960	193	210	189	204	194	197	210	165	237	243	176
961	194	207	189	209	211	198	207	165	242	231	188
962	190	207	182	216	214	204	207	159	236	224	191
963	194	205	192	208	212	205	205	165	242	221	186
964	188	208	197	215	217	199	208	166	227	219	201
965	188	190	187	213	205	197	190	160	223	218	202
966	194	185	185	218	215	191	185	164	219	200	205
967	184	177	172	220	214	184	177	163	214	188	203
968	186	174	168	219	204	189	174	157	216	184	191
969	184	174	167	206	204	186	174	159	218	170	189
970	180	175	170	211	198	177	175	166	219	172	183
971	180	174	157	219	197	171	174	159	223	160	178
972	182	171	155	210	199	167	171	156	219	157	170
973	184	167	154	208	197	163	167	170	228	160	162
974	181	164	149	203	196	157	164	165	221	160	161
975	182	172	143	202	205	154	172	157	220	166	156
976	181	162	141	198	178	150	162	162	220	166	143
977	171	160	146	206	182	151	160	162	209	158	143
978	171	163	149	214	197	145	163	161	209	164	140
979	175	169	155	220	211	148	169	167	214	174	142
980	170	181	162	220	211	148	181	175	214	178	153
981	170	193	162	222	217	155	193	180	209	186	154
982	162	198	159	222	214	156	198	191	197	178	156
983	158	198	160	232	225	160	198	195	183	179	164
984	147	197	165	237	223	156	197	197	179	174	182
985	154	195	166	238	213	153	195	188	184	173	179
986	151	195	168	230	219	151	195	191	189	172	185
987	142	196	165	227	219	147	196	188	183	175	182
988	135	189	162	212	217	142	189	186	174	166	187
989	131	192	163	203	218	139	192	185	164	163	180
990	122	187	171	199	221	144	187	188	163	157	175
991	121	197	185	192	213	147	197	186	152	146	176
992	116	181	178	169	213	142	181	189	151	142	176
993	110	190	176	165	206	143	190	192	146	151	185
994	108	192	177	155	196	149	192	191	146	146	189
995	105	187	175	149	181	144	187	193	153	143	191
996	114	184	179	155	188	146	184	195	163	144	186
997	112	189	185	153	201	151	189	200	173	151	196
998	114	186	199	163	203	146	186	212	177	151	207
999	120	188	202	171	199	146	188	225	185	154	212
1000	123	188	205	181	204	148	188	228	181	164	199
1001	132	196	202	195	212	167	196	231	192	167	204
1002	138	200	198	204	204	179	200	231	202	176	218
1003	140	198	197	202	209	184	198	234	196	176	212
1004	131	201	200	209	223	187	201	235	178	169	203
1005	143	209	213	216	222	206	209	237	176	162	205
1006	148	214	214	227	221	213	214	241	174	172	205
1007	158	224	225	225	233	216	224	248	180	180	210
1008	164	222	223	231	225	224	222	246	179	184	212
1009	166	219	207	227	225	219	219	249	182	171	200
1010	174	220	211	227	236	224	220	248	179	182	195
1011	178	213	208	227	243	220	213	240	177	191	197
1012	176	214	211	235	233	213	214	222	180	183	201
1013	166	200	217	235	241	202	200	202	165	173	195
1014	163	198	217	235	236	194	198	198	161	170	189
1015	159	204	202	242	226	182	204	197	166	176	198
1016	167	209	204	233	218	169	209	190	163	186	200
1017	153	207	189	225	222	153	207	186	163	193	187
1018	149	205	184	211	216	146	205	174	151	192	188
1019	144	201	185	207	209	145	201	162	139	181	189
1020	133	196	184	218	213	129	196	161	129	178	193
1021	120	193	193	212	217	128	193	146	131	182	188
1022	121	182	180	198	208	126	182	139	133	171	183
1023	120	178	184	198	210	134	178	132	131	173	177
1024	125	175	192	187	210	134	175	132	128	165	170
1025	133	181	185	184	207	133	181	124	134	160	177
1026	135	192	195	163	196	135	192	129	134	149	179
1027	137	200	195	166	192	129	200	135	132	142	177
1028	140	200	195	160	184	123	200	132	130	136	171
1029	140	200	201	166	176	126	200	134	141	129	170
1030	139	187	201	162	181	129	187	130	131	127	172
1031	131	184	200	163	171	133	184	134	138	123	179
1032	130	176	196	158	182	141	176	141	138	115	193
1033	131	174	187	157	185	146	174	142	134	105	182
1034	142	178	183	159	193	151	178	151	136	106	186
1035	142	168	169	155	184	134	168	150	143	104	180
1036	154	165	155	155	189	135	165	150	145	94	183
1037	147	161	157	159	186	133	161	143	134	91	176
1038	128	162	149	154	182	120	162	136	130	91	174
1039	129	161	140	147	194	128	161	122	125	85	169
1040	129	157	139	156	188	126	157	130	118	81	169
1041	133	151	124	145	176	128	151	134	111	83	177
1042	133	148	127	151	190	133	148	133	109	82	186
1043	127	159	125	148	180	138	159	137	107	83	181
1044	128	154	126	143	182	134	154	137	100	84	180
1045	126	150	126	134	176	130	150	139	101	86	186
1046	123	150	126	127	174	131	150	131	102	86	184
1047	126	149	133	136	181	128	149	133	111	97	192
1048	132	149	136	140	186	126	149	140	114	105	192
1049	136	163	136	134	188	133	163	135	113	107	181
1050	157	165	141	143	207	149	165	138	137	122	180
1051	158	161	157	148	213	153	161	137	146	126	190
1052	153	157	168	141	217	153	157	146	151	132	181
1053	176	154	174	149	237	154	154	137	164	136	181
1054	174	167	175	154	238	174	167	140	168	144	178
1055	176	171	190	155	255	178	171	153	173	163	178
1056	185	179	202	151	269	179	179	156	178	170	185
1057	211	176	215	169	295	179	176	156	201	190	187
1058	219	174	224	179	303	197	174	168	207	199	187
1059	231	171	232	176	311	196	171	178	215	200	191
1060	228	169	229	172	317	205	169	187	225	213	186
1061	239	171	225	174	311	212	171	195	224	225	188
1062	243	184	226	176	319	211	184	196	229	222	188
1063	238	195	224	166	318	205	195	201	219	219	185
1064	250	206	224	174	309	202	206	199	227	218	184
1065	252	204	227	180	304	200	204	193	230	218	184
1066	253	201	230	173	281	192	201	200	222	222	183
1067	251	203	224	174	284	188	203	193	227	217	183
1068	259	206	212	166	266	189	206	189	230	214	194
1069	262	211	201	162	253	185	211	195	221	209	186
1070	263	213	191	164	249	180	213	181	226	196	185
1071	249	209	186	174	249	186	209	179	222	186	173
1072	237	206	174	170	234	195	206	175	209	175	166
1073	242	201	185	167	230	203	201	182	203	177	155
1074	241	196	181	166	225	202	196	193	202	176	150
1075	231	193	173	162	226	205	193	187	197	165	142
1076	225	196	155	160	224	203	196	188	191	163	139
1077	209	184	153	159	214	208	184	192	182	156	135
1078	208	177	159	163	210	-	177	193	173	168	126
1079	201	175	161	165	209	213	175	202	180	161	131
1080	204	189	172	166	200	237	189	204	173	157	130
1081	200	202	170	182	194	244	202	213	171	157	124
1082	199	211	170	180	182	256	211	209	166	159	133
1083	188	220	166	176	189	263	220	206	163	165	141
1084	189	239	160	171	187	270	239	210	168	156	143
1085	187	232	156	182	179	269	232	202	163	162	156
1086	180	239	140	172	171	275	239	196	164	162	159
1087	181	241	144	181	162	274	241	199	155	161	163
1088	182	246	149	185	158	275	246	194	150	157	167
1089	187	236	151	196	163	270	236	189	156	158	181
1090	196	238	147	190	159	260	238	181	151	152	198
1091	190	246	147	190	158	256	246	187	162	151	195
1092	186	240	141	188	155	253	240	179	162	155	186
1093	178	237	146	185	147	248	237	178	155	158	192
1094	170	235	146	171	142	242	235	179	157	159	192
1095	156	223	147	176	154	232	223	171	152	156	200
1096	157	207	155	167	147	218	207	157	148	165	198
1097	153	192	160	165	145	225	192	152	148	156	183
1098	143	162	162	168	134	210	162	155	155	151	176
1099	141	157	162	182	127	220	157	162	164	150	176
1100	133	144	163	168	128	214	144	164	167	139	169
1101	131	134	176	152	134	210	134	158	167	133	166
1102	128	129	174	153	131	208	129	147	161	129	166
1103	134	134	179	153	134	214	134	142	161	131	177
1104	128	133	181	157	136	209	133	148	156	135	177
1105	121	138	193	149	140	209	138	144	156	133	172
1106	129	131	194	153	137	208	131	132	167	126	164
1107	125	130	203	149	130	202	130	129	162	129	169
1108	115	118	206	155	140	208	118	140	159	133	162
1109	119	118	199	158	138	196	118	150	164	132	167
1110	116	121	201	152	140	196	121	139	155	131	165
1111	109	124	199	152	137	191	124	130	146	129	170
1112	111	128	196	156	156	179	128	131	144	138	162
1113	121	122	189	161	154	183	122	135	147	142	169
1114	125	131	203	179	158	191	131	128	146	143	167
1115	124	139	211	193	153	186	139	136	134	151	176
1116	132	141	213	191	159	188	141	137	132	144	169
1117	139	144	215	192	154	193	144	132	139	145	169
1118	140	139	208	212	165	197	139	136	138	149	178
1119	140	139	208	231	180	207	139	136	144	154	186
1120	149	150	222	240	189	215	150	146	149	162	185
1121	161	152	218	237	194	232	152	147	147	164	192
1122	169	157	219	241	209	233	157	151	156	176	204
1123	173	167	228	261	230	235	167	157	167	187	198
1124	171	173	227	271	238	238	173	170	180	193	200
1125	174	183	221	274	255	230	183	171	188	192	204
1126	183	182	209	272	254	228	182	184	190	191	211
1127	185	187	198	280	255	230	187	187	196	189	217
1128	177	191	192	285	259	229	191	199	197	177	216
1129	174	192	186	283	270	220	192	203	205	183	209
1130	184	195	195	264	268	216	195	213	214	182	217
1131	190	197	197	258	269	217	197	218	216	181	220
1132	192	200	185	263	275	208	200	224	214	175	220
1133	190	199	188	266	266	203	199	217	216	175	215
1134	189	201	184	267	259	194	201	204	232	174	225
1135	185	198	184	258	254	185	198	212	223	167	216
1136	183	198	183	252	260	176	198	199	216	170	219
1137	176	186	185	264	269	176	186	207	217	173	215
1138	169	188	183	268	271	170	188	212	232	183	210
1139	175	181	179	275	274	175	181	206	228	186	211
1140	177	178	177	271	271	179	178	207	221	181	207
1141	179	172	179	268	259	179	172	198	219	173	206
1142	172	167	184	264	263	179	167	192	217	177	208
1143	168	169	178	242	273	166	169	177	222	171	189
1144	168	165	180	234	271	162	165	161	219	176	190
1145	164	155	179	222	267	164	155	153	225	167	187
1146	154	161	169	216	269	163	161	150	220	168	193
1147	156	164	164	209	268	168	164	141	219	165	191
1148	154	151	177	199	260	165	151	140	213	153	183
1149	141	151	181	193	244	164	151	137	203	142	177
1150	139	149	182	189	239	158	149	128	200	137	175
1151	130	144	178	182	237	156	144	132	198	131	164
1152	135	142	183	167	240	158	142	120	195	123	165
1153	135	147	177	162	242	157	147	114	200	131	165
1154	137	151	172	170	247	149	151	120	191	132	169
1155	135	148	172	176	242	146	148	125	181	135	164
1156	144	154	181	176	234	144	154	122	183	143	158
1157	150	156	182	176	257	144	156	121	177	147	161
1158	145	150	193	177	267	137	150	122	179	148	155
1159	137	145	182	187	265	128	145	129	181	133	155
1160	135	141	178	188	270	125	141	133	174	136	158
1161	139	150	177	195	262	126	150	139	162	138	158
1162	150	155	176	200	261	121	155	141	153	138	162
1163	159	155	161	206	256	121	155	143	154	138	162
1164	162	154	168	211	258	109	154	140	148	143	156
1165	155	147	170	198	264	115	147	146	156	141	155
1166	151	152	167	200	264	130	152	152	147	147	143
1167	153	148	164	192	263	141	148	148	155	150	145
1168	152	147	159	183	260	140	147	154	152	145	142
1169	155	142	154	180	252	144	142	158	156	145	146
1170	149	138	149	171	240	147	138	168	152	132	140
1171	146	139	140	167	234	152	139	186	156	130	149
1172	149	137	133	166	215	150	137	188	152	132	146
1173	148	129	132	163	209	145	129	182	153	134	146
1174	148	128	129	156	226	145	128	186	146	133	150
1175	135	133	129	150	213	144	133	181	146	133	156
1176	133	134	119	139	204	150	134	186	141	137	160
1177	139	138	116	144	207	153	138	199	148	141	167
1178	142	146	112	147	201	146	146	198	153	150	178
1179	140	149	109	148	186	137	149	202	150	148	183
1180	143	149	108	144	187	128	149	202	153	150	185
1181	155	161	111	153	182	121	161	199	149	148	197
1182	161	162	113	153	170	129	162	201	143	152	195
1183	162	171	122	157	167	129	171	188	150	161	207
1184	160	175	130	163	172	138	175	207	149	167	212
1185	172	179	131	171	165	141	179	205	150	171	216
1186	180	175	127	170	161	141	175	214	151	180	222
1187	178	165	134	162	154	138	165	211	147	175	218
1188	182	172	137	161	151	147	172	207	139	175	216
1189	183	176	135	159	149	151	176	202	146	187	207
1190	180	169	139	161	155	155	169	207	138	192	209
1191	175	167	132	155	162	160	167	208	129	188	201
1192	158	159	132	155	165	160	159	191	131	164	200
1193	139	151	127	143	165	151	151	180	126	161	191
1194	126	151	137	144	166	137	151	177	128	160	186
1195	122	143	129	140	160	136	143	178	117	158	187
1196	124	148	123	134	170	139	148	163	123	155	173
1197	112	135	115	129	173	139	135	148	123	145	150
1198	108	148	114	124	184	141	148	144	123	141	133
1199	106	145	117	120	176	139	145	151	117	150	140
1200	102	144	122	111	173	128	144	145	113	153	134
1201	103	139	133	117	176	126	139	147	113	153	129
1202	108	144	139	113	168	126	144	139	115	157	115
1203	123	139	151	117	173	117	139	151	115	159	114
1204	127	135	173	120	180	123	135	159	118	174	119
1205	138	134	182	134	185	133	134	150	122	181	123
1206	135	130	182	137	190	127	130	149	117	187	133
1207	146	135	191	143	183	133	135	161	121	191	144
1208	149	142	193	149	183	147	142	168	124	198	139
1209	148	136	197	148	177	155	136	167	124	211	145
1210	144	124	198	149	179	160	124	166	123	209	135
1211	147	127	194	151	171	164	127	162	123	199	132
1212	144	133	188	159	160	163	133	161	130	208	139
1213	150	137	184	164	155	173	137	159	137	200	146
1214	149	130	180	150	153	179	130	152	138	199	145
1215	139	137	185	160	140	184	137	152	134	193	149
1216	135	136	178	165	135	189	136	159	135	189	159
1217	130	142	165	164	135	197	142	163	135	191	170
1218	125	150	172	167	133	203	150	155	134	195	176
1219	125	151	173	171	142	219	151	166	141	191	169
1220	122	150	175	188	138	227	150	164	141	192	172
1221	127	158	172	209	152	232	158	171	149	178	178
1222	131	153	170	220	151	216	153	167	148	182	181
1223	137	159	173	222	158	214	159	166	155	177	193
1224	138	157	168	225	167	207	157	167	161	174	186
1225	130	160	166	226	170	202	160	159	167	181	182
1226	131	160	166	234	164	196	160	154	166	191	193
1227	138	149	161	223	151	175	149	141	171	184	192
1228	130	142	153	214	148	167	142	134	176	176	190
1229	136	138	142	217	147	156	138	125	171	167	182
1230	138	129	146	225	133	145	129	136	163	171	180
1231	130	128	138	230	131	129	128	128	172	168	174
1232	137	135	143	237	129	115	135	125	177	172	171
1233	137	134	160	223	126	106	134	130	172	173	174
1234	140	135	154	210	112	100	139	130	170	179	175
1235	144	126	148	185	117	94	130	131	169	174	165
1236	156	123	163	193	134	100	126	128	169	166	162
1237	165	129	165	206	136	104	131	133	175	160	166
1238	183	133	165	204	144	116	135	132	176	164	160
1239	182	132	167	211	159	113	139	140	184	168	159
1240	189	140	170	217	166	119	149	151	192	175	163
1241	199	137	176	218	174	125	148	155	193	181	167
1242	208	152	179	228	181	137	159	155	187	187	165
1243	215	148	181	231	186	148	155	147	191	180	167
1244	207	156	190	222	195	161	165	136	191	173	170
1245	214	182	188	220	197	169	185	139	206	176	176
1246	214	183	187	224	204	181	184	153	211	175	179
1247	221	177	181	234	206	178	174	159	211	173	175
1248	217	173	172	234	203	185	174	163	204	164	173
1249	216	178	175	223	202	192	179	162	203	165	177
1250	214	177	180	219	196	191	176	165	201	165	167
1251	210	170	186	220	195	188	173	165	198	172	163
1252	207	175	201	221	200	202	180	150	204	168	168
1253	204	175	210	220	197	210	184	161	207	170	159
1254	202	173	210	215	202	207	179	185	206	172	163
1255	195	177	204	219	202	214	177	194	207	186	161
1256	198	169	216	219	208	217	182	206	212	191	162
1257	195	170	218	220	208	221	174	205	195	201	158
1258	185	180	213	213	211	226	181	213	208	208	173
1259	204	195	229	208	229	237	193	221	217	230	178
1260	227	199	239	213	229	246	194	224	217	244	179
1261	226	209	248	220	235	248	195	223	229	243	183
1262	235	207	237	216	239	254	191	220	231	260	189
1263	241	208	231	221	235	264	191	215	217	262	203
1264	248	219	229	225	226	272	205	217	214	264	214
1265	257	215	227	227	230	271	193	221	210	277	221
1266	262	216	220	227	227	272	195	210	204	290	232
1267	270	216	225	233	236	271	197	210	204	299	231
1268	267	222	216	240	243	264	198	209	210	300	237
1269	265	216	218	238	234	266	210	191	229	305	241
1270	270	217	212	249	225	254	210	188	228	301	233
1271	250	217	202	249	225	242	201	176	234	300	232
1272	242	234	201	257	215	227	214	171	238	301	235
1273	238	230	201	254	208	215	211	163	240	303	234
1274	225	233	208	244	208	216	215	164	248	302	234
1275	202	224	202	225	200	204	207	159	239	291	219
1276	190	221	196	216	198	193	207	159	228	282	218
1277	182	222	207	209	198	187	209	157	229	277	206
1278	171	215	210	202	188	184	197	148	237	266	203
1279	168	203	208	194	181	178	188	149	236	253	191
1280	153	202	210	188	174	171	187	144	237	240	177
1281	150	186	203	171	176	168	171	147	220	237	166
1282	138	180	192	151	166	168	168	136	214	236	156
1283	141	175	186	148	163	152	165	135	192	230	160
1284	136	173	171	131	162	149	164	134	185	240	153
1285	130	176	177	127	166	148	173	143	173	244	157
1286	129	183	161	123	159	146	179	153	172	259	146
1287	122	178	151	114	161	148	176	162	162	277	145
1288	120	176	143	117	156	148	172	158	159	275	140
1289	122	176	135	114	154	135	173	168	152	264	132
1290	129	179	126	120	156	138	176	177	142	257	124
1291	142	177	126	123	161	148	174	187	142	264	138
1292	148	187	123	126	177	159	185	191	138	260	139
1293	150	190	123	125	190	173	188	197	134	264	139
1294	157	190	131	123	192	169	190	206	132	257	138
1295	166	189	135	118	194	176	189	204	141	259	138
1296	177	184	136	119	190	188	184	209	138	246	135
1297	191	201	139	124	192	197	201	212	146	239	139
1298	195	206	144	137	197	208	206	213	166	228	139
1299	214	219	157	148	198	213	219	231	163	215	141
1300	233	225	169	164	194	222	225	234	172	214	140
1301	241	223	171	165	213	222	223	239	166	217	143
1302	249	223	181	172	219	233	223	245	170	216	158
1303	254	235	185	170	215	235	235	264	166	209	153
1304	278	236	192	173	229	248	236	279	170	204	173
1305	275	241	201	180	232	254	241	285	167	206	179
1306	289	248	200	181	242	262	248	279	175	205	183
1307	299	248	206	197	250	261	248	280	189	201	193
1308	314	250	224	203	255	266	250	285	207	206	212
1309	324	266	237	215	259	262	266	296	213	206	229
1310	320	269	235	214	274	248	269	303	212	209	232
1311	313	261	228	213	277	253	261	295	214	213	239
1312	312	265	218	203	291	249	265	278	217	206	241
1313	299	266	207	201	291	245	266	271	222	198	233
1314	286	260	200	189	286	243	260	260	229	195	230
1315	268	244	201	194	308	236	244	253	230	193	221
1316	246	229	204	194	305	229	229	230	227	195	216
1317	240	238	210	187	303	227	238	224	225	201	211
1318	225	238	211	185	304	229	238	220	240	189	204
1319	224	236	204	190	289	232	236	214	243	187	201
1320	211	236	197	187	287	226	236	207	253	192	195
1321	202	214	193	185	278	230	214	205	246	191	187
1322	188	215	195	185	270	222	215	195	240	176	181
1323	196	228	191	199	266	208	228	201	223	169	174
1324	197	231	195	197	257	205	231	198	226	174	171
1325	204	217	193	187	245	208	217	188	230	181	165
1326	202	229	209	190	243	207	229	196	239	185	166
1327	205	235	219	179	228	214	235	191	238	181	164
1328	202	239	223	171	218	220	239	194	237	181	170
1329	203	234	225	173	208	225	234	196	239	180	173
1330	195	224	217	171	201	221	224	204	235	176	170
1331	189	214	218	161	194	216	214	207	232	162	162
1332	184	219	217	158	189	208	219	220	229	172	158
1333	190	235	227	154	174	195	235	212	236	159	146
1334	190	250	232	160	171	193	250	221	227	161	150
1335	178	251	241	157	170	187	251	219	219	160	145
1336	167	238	245	155	175	181	238	208	209	165	137
1337	171	234	255	169	180	174	234	219	206	168	125
1338	176	235	249	164	187	188	235	230	201	160	122
1339	161	222	250	166	181	192	222	232	200	164	120
1340	172	221	264	165	191	202	221	236	202	159	115
1341	175	217	263	158	191	194	217	229	195	166	105
1342	179	201	264	151	188	193	201	230	188	166	96
1343	188	185	264	159	186	198	185	220	184	169	96
1344	193	172	268	169	184	208	172	213	176	158	92
1345	202	167	277	186	179	222	167	212	158	166	102
1346	191	167	261	196	171	224	167	206	152	167	111
1347	199	163	254	197	163	233	163	201	155	167	112
1348	214	161	261	213	171	238	161	203	158	176	115
1349	224	153	264	217	175	237	153	202	160	178	124
1350	242	155	273	223	166	229	155	205	166	176	117
1351	254	167	278	213	166	254	167	200	172	179	120
1352	264	178	278	207	175	257	178	188	175	172	129
1353	266	180	268	208	162	249	180	179	177	173	142
1354	265	176	260	202	160	261	176	172	168	171	146
1355	275	188	256	204	145	266	188	189	168	169	158
1356	270	185	262	199	140	276	185	196	165	160	171
1357	279	191	257	195	138	281	191	199	177	162	189
1358	290	198	249	197	140	284	198	190	180	161	204
1359	285	191	255	200	139	279	191	200	181	166	210
1360	288	193	238	200	131	268	193	204	188	158	221
1361	274	178	233	193	123	245	178	202	188	159	214
1362	267	188	233	198	130	255	188	203	191	164	223
1363	263	172	219	195	130	253	172	206	193	164	223
1364	263	175	209	181	133	252	175	196	189	171	228
1365	273	178	203	179	152	245	178	195	190	172	237
1366	254	174	187	186	148	242	174	190	190	164	242
1367	238	171	182	187	151	247	171	180	200	159	246
1368	230	177	183	196	153	254	177	178	199	166	240
1369	221	174	176	191	156	235	174	163	198	173	235
1370	215	173	171	181	152	235	173	159	201	176	232
1371	205	170	164	187	162	233	170	144	202	183	224
1372	203	172	161	171	173	220	172	144	199	178	218
1373	202	175	155	163	174	218	175	144	201	175	216
1374	195	176	150	158	176	223	176	136	199	172	217
1375	176	181	150	165	179	214	181	135	195	169	225
1376	174	182	146	161	186	211	182	127	188	167	220
1377	166	169	148	156	177	212	169	123	191	160	209
1378	163	171	157	160	180	214	171	135	187	166	209
1379	160	171	168	157	191	211	171	141	187	161	202
1380	151	157	175	155	194	199	157	138	183	161	192
1381	165	155	185	155	195	198	155	148	189	161	192
1382	173	153	189	158	204	203	153	154	200	171	190
1383	180	146	195	161	203	205	146	167	200	183	199
1384	172	144	192	162	195	213	144	168	206	186	217
1385	170	135	189	167	194	209	135	171	210	184	215
1386	171	137	200	168	200	204	137	172	207	181	215
1387	172	145	201	169	201	200	145	169	205	174	220
1388	167	139	192	172	202	205	139	165	219	179	217
1389	171	132	197	175	191	207	132	153	236	183	221
1390	163	124	198	168	186	211	124	152	229	184	217
1391	152	123	203	157	197	205	123	148	225	184	212
1392	150	124	202	159	207	211	124	153	223	196	213
1393	154	120	205	157	207	204	120	142	217	210	216
1394	140	130	213	162	211	199	130	139	218	202	206
1395	156	125	210	165	199	185	125	134	209	202	201
1396	150	128	211	159	207	179	128	133	207	204	193
1397	156	129	198	161	218	167	129	127	204	206	177
1398	165	134	194	161	215	161	134	132	191	199	182
1399	156	136	196	147	206	162	136	133	184	208	173
1400	138	135	198	138	201	155	135	133	187	217	167
1401	134	144	191	142	206	164	144	143	174	221	168
1402	139	147	187	141	213	166	147	144	168	228	161
1403	145	150	185	150	211	162	150	140	165	229	154
1404	156	153	178	159	209	165	153	147	169	232	158
1405	159	160	179	163	206	171	160	155	171	233	163
1406	160	158	163	175	201	166	158	161	159	235	161
1407	168	153	170	181	202	163	153	163	163	240	165
1408	168	163	168	185	197	157	163	165	182	242	161
1409	173	166	159	189	186	176	166	172	188	234	163
1410	162	163	156	195	184	184	163	168	192	223	155
1411	160	159	148	204	185	183	159	169	181	220	153
1412	157	153	145	207	179	179	153	168	184	216	160
1413	163	149	137	209	163	175	149	151	181	209	141
1414	160	154	141	210	160	172	154	150	192	216	141
1415	160	156	142	203	157	186	156	152	191	220	150
1416	162	149	138	207	163	193	149	149	183	218	147
1417	165	149	132	215	164	191	149	148	182	208	145
1418	168	157	132	212	165	188	157	160	186	204	147
1419	174	171	138	211	155	191	171	158	183	203	145
1420	182	169	139	220	148	188	169	150	187	205	132
1421	180	168	141	221	143	198	168	159	192	212	141
1422	180	169	146	223	149	200	169	170	197	215	152
1423	188	156	167	218	155	201	156	185	196	216	156
1424	190	153	168	214	162	198	153	180	204	219	156
1425	191	158	165	215	169	205	158	185	208	221	162
1426	190	152	169	207	172	199	152	198	205	228	172
1427	196	162	174	208	182	193	162	204	219	225	176
1428	200	159	180	216	183	195	159	205	219	225	183
1429	208	160	169	213	186	190	160	217	210	230	184
1430	204	151	162	225	197	197	151	219	217	225	188
1431	203	140	162	219	195	195	140	219	220	208	177
1432	199	136	160	216	200	182	136	230	217	214	173
1433	196	135	163	218	189	166	135	225	210	200	177
1434	181	136	162	217	191	170	136	222	200	199	180
1435	178	133	159	204	195	162	133	214	197	194	179
1436	172	138	161	205	196	152	138	219	191	192	174
1437	164	141	158	191	189	146	141	218	173	182	169
1438	157	133	148	186	176	148	133	221	165	169	164
1439	154	136	151	187	171	152	136	214	155	165	158
1440	150	136	148	181	170	152	136	208	147	161	155
1441	150	138	147	183	170	151	138	199	152	158	160
1442	141	132	151	170	170	147	132	187	144	154	156
1443	133	129	147	182	169	149	129	178	140	155	151
1444	121	130	150	172	166	146	130	179	145	152	159
1445	119	128	148	166	157	151	128	172	139	149	151
1446	115	128	143	168	157	154	128	163	144	141	148
1447	106	131	139	164	144	152	131	164	134	144	151
1448	106	138	137	165	145	154	138	156	134	140	150
1449	110	148	145	164	144	164	148	153	141	144	149
1450	104	157	141	163	143	162	157	152	143	147	144
1451	102	148	140	157	138	162	148	162	151	166	150
1452	107	154	136	161	134	164	154	161	166	173	156
1453	104	169	141	160	128	156	169	164	162	183	158
1454	106	176	141	168	136	164	176	176	168	190	171
1455	113	176	142	177	136	162	176	177	169	197	176
1456	112	172	137	175	144	166	172	175	172	195	177
1457	110	174	138	169	137	163	174	175	171	190	187
1458	119	171	129	167	129	163	171	172	171	186	190
1459	117	166	130	158	134	149	166	179	171	179	197
1460	114	165	128	147	129	155	165	175	169	178	196
1461	117	151	127	139	130	165	151	169	178	179	193
1462	117	147	131	140	131	166	147	166	177	181	189
1463	115	143	128	138	133	164	143	152	175	179	174
1464	109	145	130	134	131	158	145	140	157	168	166
1465	110	129	126	133	142	151	129	146	147	163	176
1466	104	136	129	131	140	152	136	152	144	159	164
1467	100	135	137	122	142	157	135	151	139	163	162
1468	103	146	145	110	142	152	146	148	133	164	155
1469	104	144	137	111	145	159	144	150	137	162	159
1470	102	162	138	117	152	151	162	145	144	163	165
1471	98	169	140	125	167	153	169	144	152	172	174
1472	113	169	147	132	175	163	169	152	157	182	182
1473	116	172	153	144	188	163	172	165	161	194	185
1474	117	166	160	145	199	164	166	168	171	190	193
1475	115	169	162	140	205	156	169	171	191	200	194
1476	121	167	168	138	216	154	167	177	201	206	196
1477	125	174	176	144	222	157	174	175	216	219	209
1478	130	176	177	148	242	167	176	172	226	234	217
1479	144	197	173	147	260	176	197	175	253	223	214
1480	151	197	171	152	267	189	197	175	268	220	209
1481	144	211	175	154	274	198	211	191	279	218	211
1482	144	200	173	150	284	209	200	187	292	219	210
1483	146	192	176	148	298	221	192	194	309	215	198
1484	144	199	176	150	304	221	199	194	309	218	202
1485	144	187	177	140	314	209	187	195	313	220	191
1486	148	196	180	152	322	215	196	194	310	215	198
1487	149	199	181	150	323	220	199	196	295	225	204
1488	154	204	180	154	350	216	204	193	284	243	202
1489	154	223	177	165	353	204	223	194	287	247	211
1490	158	218	167	173	355	213	218	192	281	254	220
1491	151	216	158	178	342	219	216	203	273	251	215
1492	146	206	158	186	333	217	206	195	256	255	226
1493	147	207	159	196	322	214	207	200	238	257	230
1494	143	193	159	207	331	225	193	202	232	269	234
1495	145	192	168	218	319	225	192	203	208	259	234
1496	134	198	175	225	308	226	198	193	196	252	230
1497	140	194	177	243	306	220	194	191	180	252	231
1498	144	196	179	250	297	211	196	193	171	258	226
1499	144	191	188	262	274	205	191	186	176	274	219
1500	152	184	196	260	271	199	184	195	176	267	217
1501	163	185	205	276	268	205	185	193	169	265	223
1502	167	183	203	287	267	214	183	192	175	256	221
1503	166	178	209	302	259	206	178	189	164	265	210
1504	181	177	206	304	250	209	177	192	158	265	195
1505	190	165	222	304	244	219	165	189	158	263	193
1506	190	165	231	308	246	215	165	177	145	271	186
1507	197	177	234	299	249	200	177	179	145	270	181
1508	201	174	242	299	250	209	174	181	154	271	181
1509	210	179	257	301	249	221	179	183	164	272	178
1510	195	172	264	304	244	216	172	177	167	266	172
1511	191	173	271	293	251	221	173	179	162	255	170
1512	196	167	262	288	238	228	167	171	167	239	169
1513	189	169	257	280	226	228	169	177	163	233	157
1514	192	165	249	274	222	220	165	177	167	217	159
1515	181	162	242	274	218	219	162	171	176	199	152
1516	172	161	242	259	211	207	161	169	173	196	155
1517	161	154	226	252	201	198	154	157	179	198	154
1518	150	157	211	243	194	191	157	153	182	191	162
1519	146	155	198	231	185	191	155	146	185	178	165
1520	141	159	190	225	169	177	159	155	195	172	168
1521	137	171	175	212	165	170	171	151	199	150	168
1522	126	172	159	202	173	159	172	149	200	153	160
1523	128	177	148	206	153	143	177	146	191	151	167
1524	127	185	132	205	143	137	185	141	195	147	177
1525	130	186	134	197	133	131	186	148	199	136	181
1526	129	192	136	193	140	127	192	141	192	142	186
1527	141	211	139	194	149	127	211	138	198	144	202
1528	151	212	145	199	149	128	212	140	194	144	203
1529	167	219	142	181	150	129	219	159	190	143	194
1530	179	232	136	180	144	131	232	165	181	150	193
1531	196	235	137	178	149	127	235	167	174	161	200
1532	205	233	151	175	149	124	233	167	170	166	206
1533	220	231	156	173	145	128	231	168	164	161	206
1534	224	235	154	168	131	127	235	174	159	167	201
1535	233	233	156	153	133	121	233	178	155	172	201
1536	230	218	161	154	138	113	218	179	150	180	184
1537	241	219	172	152	139	127	219	187	150	185	184
1538	239	217	166	147	142	126	217	184	153	194	180
1539	240	204	180	150	150	134	204	180	153	200	183
1540	239	198	178	148	153	140	198	173	151	198	183
1541	249	195	176	148	162	138	195	161	159	203	184
1542	265	186	178	132	164	136	186	161	158	193	179
1543	254	185	177	129	158	144	185	173	157	185	174
1544	244	181	167	126	160	139	181	165	161	186	168
1545	244	172	157	124	174	128	172	161	168	183	166
1546	233	157	156	119	180	133	157	156	167	173	167
1547	224	147	158	118	189	133	147	146	174	161	160
1548	224	140	164	120	197	140	140	158	185	164	152
1549	231	134	160	120	212	148	134	156	191	161	147
1550	223	121	160	110	216	152	121	151	192	173	145
1551	235	119	154	115	225	153	119	162	204	175	140
1552	231	118	161	121	224	170	118	169	202	179	138
1553	221	118	172	126	230	170	118	174	201	183	137
1554	220	118	182	128	238	178	118	171	199	188	137
1555	225	135	192	135	264	189	135	170	203	197	135
1556	234	144	205	137	265	192	144	165	202	202	150
1557	230	150	211	148	264	205	150	166	206	205	154
1558	223	161	218	145	266	208	161	162	202	204	155
1559	213	164	209	148	264	221	164	164	203	203	162
1560	215	174	199	155	266	230	174	165	198	214	163
1561	209	185	204	154	272	222	185	165	198	220	163
1562	207	190	205	163	273	221	190	166	193	218	167
1563	187	192	196	158	269	223	192	159	188	214	164
1564	180	197	197	160	264	229	197	159	188	204	154
1565	173	196	178	157	263	233	196	159	188	208	149
1566	173	197	177	157	263	222	197	159	198	200	145
1567	169	209	174	152	247	231	209	158	206	204	144
1568	162	202	173	149	249	243	202	155	214	196	137
1569	156	207	174	153	229	238	207	156	220	207	135
1570	150	212	168	162	217	238	212	156	224	208	135
1571	157	215	162	157	200	244	215	160	231	214	128
1572	150	221	159	152	186	243	221	149	234	221	132
1573	146	224	155	159	176	247	224	152	236	218	139
1574	153	236	144	155	179	235	236	148	235	224	148
1575	154	230	135	148	169	223	230	141	226	233	138
1576	145	227	140	159	159	217	227	136	227	225	135
1577	150	237	142	155	162	214	237	135	223	216	131
1578	143	248	137	163	162	211	248	138	206	219	132
1579	137	253	138	162	152	208	253	134	200	213	127
1580	134	256	136	162	135	196	256	132	188	209	127
1581	143	249	131	155	134	184	249	120	184	206	128
1582	146	242	126	149	151	182	242	115	172	212	126
1583	148	235	117	151	151	173	235	113	167	209	127
1584	149	214	114	146	164	167	214	113	159	212	130
1585	153	200	110	139	146	158	200	129	168	205	127
1586	143	200	115	138	148	154	200	128	174	198	142
1587	130	199	124	135	150	150	199	123	178	185	142
1588	126	207	129	136	149	160	207	132	184	184	147
1589	127	204	125	134	144	155	204	127	185	182	153
1590	127	205	139	135	147	173	205	128	191	194	165
1591	125	197	142	137	152	173	197	124	189	195	172
1592	129	191	137	132	150	186	191	129	189	188	183
1593	116	187	140	142	160	188	187	137	188	180	176
1594	112	173	137	135	159	193	173	155	187	179	180
1595	113	170	137	147	154	191	170	153	181	177	181
1596	109	169	144	147	150	202	169	163	185	180	181
1597	110	161	144	147	148	208	161	154	178	176	192
1598	124	169	154	153	167	220	169	157	184	183	204
1599	134	169	159	160	163	223	169	166	190	191	219
1600	138	171	163	162	178	238	171	179	191	197	239
1601	156	165	172	166	189	242	165	186	183	196	240
1602	165	181	181	172	201	246	181	193	180	189	241
1603	170	179	189	183	204	239	179	201	176	191	246
1604	170	185	194	198	194	241	185	205	185	204	246
1605	174	187	199	205	185	232	187	202	181	210	244
1606	189	190	200	223	184	230	190	192	187	224	237
1607	204	183	199	231	189	234	183	193	185	227	248
1608	207	184	196	232	186	222	184	179	188	224	253
1609	215	178	205	225	183	213	178	178	164	211	250
1610	206	165	202	215	179	208	165	176	148	193	239
1611	195	163	192	228	174	203	163	174	129	169	232
1612	196	158	189	233	175	201	158	161	131	173	233
1613	199	167	177	244	176	218	167	163	132	178	230
1614	206	169	169	246	170	231	169	154	144	194	220
1615	203	173	168	248	178	235	173	156	148	189	221
1616	220	171	163	244	198	237	171	151	152	193	226
1617	221	184	161	256	194	233	184	145	152	201	218
1618	224	206	172	249	196	233	206	152	155	213	214
1619	228	214	187	258	205	230	214	167	163	216	228
1620	237	222	203	265	207	218	222	169	165	219	232
1621	240	230	208	266	210	223	230	175	161	227	233
1622	252	239	210	266	202	219	239	177	175	237	228
1623	253	245	217	258	195	224	245	181	176	250	228
1624	245	256	219	263	199	221	256	174	184	263	222
1625	247	262	224	256	198	207	262	171	183	276	212
1626	245	253	221	237	194	196	253	171	184	267	205
1627	265	248	242	230	195	188	248	182	199	272	196
1628	260	245	253	236	178	191	245	176	196	272	188
1629	254	244	263	233	184	199	244	177	197	271	176
1630	261	240	274	242	192	199	240	175	199	272	188
1631	252	241	266	258	188	200	241	178	205	269	177
1632	249	234	256	270	180	214	234	179	213	256	164
1633	242	231	259	278	180	208	231	181	208	251	147
1634	235	224	255	276	184	211	224	178	203	242	142
1635	228	215	250	266	183	223	215	186	198	247	122
1636	230	199	260	271	191	216	199	186	191	229	114
1637	229	193	254	283	195	225	193	178	196	229	119
1638	240	193	252	283	196	228	193	192	207	229	133
1639	233	193	248	285	189	232	193	194	215	215	138
1640	225	188	240	278	198	232	188	189	196	208	141
1641	228	193	240	277	209	249	193	183	190	209	142
1642	216	195	232	283	202	251	195	189	186	209	148
1643	204	204	245	290	208	250	204	192	178	205	152
1644	203	199	245	291	210	247	199	183	173	193	159
1645	210	193	249	283	218	245	193	181	170	187	163
1646	199	181	264	273	219	236	181	184	166	191	157
1647	210	185	263	266	208	218	185	170	161	187	157
1648	217	181	248	256	212	229	181	182	160	181	166
1649	211	192	246	263	213	229	192	185	158	173	186
1650	206	197	253	244	213	211	197	198	143	171	181
1651	202	210	253	243	208	211	210	204	141	168	180
1652	193	219	254	242	210	199	219	200	155	171	177
1653	191	222	253	230	199	189	222	212	155	162	168
1654	192	220	242	234	198	176	220	204	153	161	167
1655	193	211	231	221	196	167	211	200	152	158	168
1656	189	212	227	210	195	171	212	204	148	164	174
1657	183	211	215	224	196	179	211	205	157	164	170
1658	185	227	201	227	192	175	227	207	159	169	170
1659	179	224	195	235	195	177	224	209	160	181	184
1660	179	224	181	242	194	182	224	208	158	183	193
1661	176	224	181	233	202	177	224	201	161	182	189
1662	168	219	179	226	202	177	219	182	167	186	197
1663	160	211	173	236	202	161	211	175	164	186	195
1664	151	198	161	233	205	153	198	151	157	181	189
1665	142	189	160	226	205	162	189	148	153	193	196
1666	134	181	156	226	211	170	181	161	152	210	194
1667	129	182	144	224	227	181	182	164	159	219	196
1668	141	181	145	235	233	173	181	159	169	220	202
1669	144	166	138	225	234	178	166	166	173	217	201
1670	136	158	139	223	242	180	158	176	167	223	195
1671	131	149	141	211	259	176	149	183	170	227	193
1672	134	137	141	208	269	172	137	174	175	226	183
1673	126	132	138	206	271	173	132	179	167	222	178
1674	125	141	134	205	283	176	141	182	169	227	170
1675	128	139	146	197	287	185	139	185	164	227	168
1676	132	141	163	189	293	185	141	190	162	220	169
1677	128	138	171	183	290	178	138	193	169	205	187
1678	136	138	175	179	280	169	138	196	171	189	191
1679	138	138	179	156	267	168	138	197	171	183	183
1680	142	144	179	155	265	155	144	193	168	166	167
1681	150	152	176	150	250	156	152	191	175	149	168
1682	149	153	188	150	237	162	153	196	181	143	163
1683	136	160	187	145	239	161	160	189	194	140	160
1684	124	170	179	144	236	158	170	187	193	137	160
1685	120	173	185	141	228	156	173	188	199	138	161
1686	116	179	182	139	222	153	179	196	200	134	158
1687	116	179	183	139	216	155	179	204	208	137	155
1688	108	178	180	140	207	160	178	213	210	140	159
1689	101	172	172	138	207	157	172	205	216	140	147
1690	110	179	163	136	213	164	179	212	223	143	145
1691	114	165	160	135	212	173	165	215	224	149	148
1692	118	171	162	130	212	179	171	220	235	152	160
1693	120	177	154	134	202	183	177	212	241	165	160
1694	109	187	149	135	205	198	187	216	240	170	173
1695	110	187	151	138	194	209	187	213	239	176	176
1696	114	187	150	145	194	220	187	205	240	185	183
1697	122	184	148	147	199	220	184	194	240	191	188
1698	119	177	149	151	201	222	177	193	242	195	187
1699	122	189	151	149	205	231	189	190	242	192	190
1700	127	197	150	159	209	226	197	190	235	188	187
1701	123	197	141	159	197	232	197	179	229	181	196
1702	132	208	142	165	203	245	208	187	236	189	199
1703	133	216	149	171	208	253	216	193	251	191	202
1704	147	204	145	178	195	254	204	193	253	199	192
1705	138	211	143	189	203	247	211	192	246	189	188
1706	155	197	138	200	195	231	197	181	228	188	175
1707	158	206	145	201	201	221	206	186	223	180	168
1708	160	196	141	205	202	219	196	182	228	179	167
1709	166	190	142	205	193	205	190	185	218	180	164
1710	173	198	148	210	188	201	198	182	218	185	163
1711	174	200	154	215	187	202	200	185	221	190	172
1712	177	182	161	202	192	192	182	185	215	192	168
1713	189	175	160	204	196	184	175	180	212	191	165
1714	184	156	152	199	195	176	156	184	201	180	156
1715	182	147	167	199	187	167	147	193	196	182	155
1716	177	140	168	191	184	160	140	191	200	180	154
1717	179	125	172	194	188	141	125	191	193	182	149
1718	177	126	164	194	173	143	126	203	187	184	162
1719	184	123	156	191	163	136	123	199	181	188	160
1720	193	118	145	197	160	130	118	187	186	185	162
1721	196	121	142	197	162	126	121	193	177	194	164
1722	187	113	139	200	155	123	113	194	172	179	165
1723	184	123	130	187	153	125	123	193	174	167	167
1724	177	120	140	187	159	131	120	190	172	173	151
1725	169	121	140	185	162	133	121	193	165	179	141
1726	167	122	132	174	155	123	122	188	162	184	131
1727	158	121	131	176	153	113	121	176	149	187	125
1728	145	114	131	172	155	107	114	179	163	183	122
1729	138	122	131	175	151	112	122	181	166	192	124
1730	140	124	140	162	167	110	124	177	165	202	118
1731	143	130	143	160	171	107	130	174	164	203	122
1732	147	143	150	168	188	115	143	184	176	205	137
1733	156	151	148	176	190	125	151	179	183	197	141
1734	159	163	156	169	212	131	163	174	182	199	141
1735	165	160	163	164	205	144	160	175	189	208	144
1736	168	160	176	182	212	144	160	174	202	213	141
1737	170	163	173	183	220	148	163	170	207	218	134
1738	168	171	174	187	229	155	171	181	220	213	146
1739	172	174	170	190	240	162	174	200	230	218	139
1740	181	180	171	195	235	170	180	201	218	215	137
1741	180	201	179	200	244	190	201	216	216	224	143
1742	185	207	184	192	246	195	207	213	225	229	146
1743	193	216	181	200	245	200	216	228	228	228	148
1744	202	212	177	203	236	202	212	232	225	237	146
1745	210	207	182	214	237	206	207	240	236	244	148
1746	217	208	178	221	243	208	208	243	230	252	158
1747	212	220	177	216	233	213	220	235	229	259	154
1748	216	214	174	202	241	209	214	229	219	246	161
1749	211	208	182	192	234	206	208	224	218	244	158
1750	201	199	188	193	234	210	199	224	221	238	156
1751	204	197	198	179	230	217	197	208	207	235	156
1752	209	189	203	185	225	211	189	201	202	231	159
1753	202	172	195	175	220	213	172	193	193	222	155
1754	201	164	189	166	202	210	164	186	173	216	144
1755	196	158	185	159	208	199	158	192	177	209	148
1756	182	150	173	148	200	192	150	191	172	200	145
1757	172	133	164	145	189	186	133	191	165	181	150
1758	148	130	160	147	182	164	130	187	159	189	136
1759	142	125	168	130	180	158	125	186	162	196	128
1760	132	127	172	122	170	159	127	178	150	185	115
1761	127	131	172	112	156	161	131	175	153	184	111
1762	130	129	170	111	148	147	129	176	143	179	110
1763	126	131	160	108	144	138	131	164	146	176	110
1764	128	130	163	109	146	133	130	161	148	167	117
1765	142	133	169	110	147	138	133	162	161	161	113
1766	142	134	166	110	147	129	134	170	167	161	128
1767	143	144	178	111	154	137	144	165	170	168	125
1768	143	148	168	109	155	142	148	171	177	168	135
1769	145	158	173	109	157	147	158	165	186	162	138
1770	151	157	167	115	164	152	157	159	182	154	147
1771	158	156	159	114	167	149	156	163	182	157	170
1772	155	166	153	119	170	153	166	169	181	150	180
1773	162	165	152	118	178	158	165	162	187	151	191
1774	157	171	157	114	175	155	171	152	186	148	188
1775	156	185	147	116	168	155	185	148	185	142	200
1776	162	188	148	115	156	153	188	151	198	138	201
1777	146	187	142	114	156	148	187	148	198	133	209
1778	146	192	141	114	155	140	192	151	198	130	217
1779	152	185	125	122	144	135	185	156	193	134	212
1780	141	188	119	123	144	129	188	150	187	126	207
1781	134	182	113	126	140	134	182	154	178	129	201
1782	115	182	113	129	138	124	182	154	183	131	199
1783	119	184	107	130	140	126	184	161	188	134	196
1784	113	183	101	139	143	128	183	161	196	126	198
1785	106	171	97	126	142	126	171	170	193	125	190
1786	115	167	99	136	131	136	167	164	194	127	179
1787	116	165	98	136	137	135	165	166	207	138	177
1788	127	158	102	135	142	139	158	170	197	145	180
1789	134	152	100	132	149	141	152	177	196	156	175
1790	136	149	107	135	147	151	149	177	207	161	170
1791	123	143	104	137	147	145	143	168	217	165	153
1792	122	138	106	129	141	151	138	167	220	165	145
1793	123	137	102	135	156	155	137	167	206	163	143
1794	122	137	98	119	157	150	137	166	196	159	134
1795	117	132	98	121	167	154	132	174	187	166	137
1796	126	130	104	113	165	141	130	162	191	177	129
1797	130	125	113	122	159	147	125	167	192	176	116
1798	132	120	121	127	174	151	120	168	195	184	118
1799	132	123	129	136	182	151	123	176	201	185	122
1800	134	125	121	139	192	167	125	191	213	191	124
1801	145	135	127	149	200	173	135	210	219	191	118
1802	150	142	129	163	203	189	142	231	217	198	124
1803	153	148	136	180	203	192	148	245	218	208	125
1804	159	155	144	201	206	195	155	266	227	210	132
1805	165	151	150	215	207	204	151	276	229	218	136
1806	183	149	148	234	204	219	149	299	228	225	138
1807	188	155	148	241	197	226	155	299	220	225	140
1808	202	160	151	251	190	238	160	303	209	233	137
1809	214	174	150	258	186	244	174	308	206	237	146
1810	223	176	163	270	187	251	176	303	215	239	149
1811	236	180	160	274	175	266	180	316	219	251	155
1812	244	186	154	285	168	258	186	314	213	240	159
1813	247	179	148	275	166	255	179	309	217	238	168
1814	250	176	147	267	166	263	176	308	209	229	172
1815	258	167	146	267	177	258	167	303	205	211	167
1816	256	168	140	265	188	260	168	294	200	213	174
1817	254	166	134	250	185	256	166	286	194	211	174
1818	244	166	135	235	185	251	166	282	203	203	174
1819	232	164	130	231	192	250	164	278	212	202	176
1820	233	164	126	237	186	252	164	268	211	194	183
1821	217	164	120	238	176	249	164	260	207	188	182
1822	220	163	119	241	175	255	163	273	218	185	179
1823	212	159	119	238	174	263	159	268	218	184	172
1824	203	156	115	242	188	252	156	260	226	186	179
1825	204	156	109	243	195	270	156	266	222	184	176
1826	213	163	116	242	182	265	163	266	228	176	169
1827	205	170	118	241	185	266	170	262	223	185	177
1828	206	162	122	234	189	263	162	263	221	171	170
1829	200	165	112	223	193	261	165	259	214	177	164
1830	198	164	113	217	193	250	164	250	212	178	162
1831	195	162	102	225	180	240	162	240	217	169	151
1832	187	172	97	219	170	227	172	218	205	172	145
1833	191	170	97	213	177	221	170	210	198	162	134
1834	191	172	97	206	173	216	172	209	193	167	142
1835	192	175	100	191	173	218	175	208	183	167	134
1836	177	185	96	181	168	197	185	212	179	166	128
1837	176	185	97	181	152	186	185	201	182	169	119
1838	177	175	98	174	155	185	175	203	169	170	109
1839	168	188	94	157	153	191	188	192	182	180	103
1840	171	195	100	165	165	199	195	195	190	188	107
1841	162	195	104	168	163	201	195	193	184	188	109
1842	153	200	121	166	159	202	200	197	181	193	110
1843	162	212	138	165	166	197	212	197	184	196	111
1844	160	215	151	161	172	194	215	202	186	194	112
1845	158	222	164	160	168	193	222	197	185	205	117
1846	157	223	164	158	169	180	223	189	171	209	115
1847	156	238	171	152	174	172	238	192	180	212	115
1848	149	236	173	152	172	174	236	178	201	231	130
1849	149	224	182	139	170	168	224	173	198	246	124
1850	156	219	178	146	173	172	219	173	204	240	140
1851	157	225	192	148	182	175	225	176	208	241	141
1852	159	228	187	153	196	182	228	174	209	262	144
1853	159	247	198	144	205	182	247	182	219	283	157
1854	162	252	205	140	212	186	252	180	230	284	164
1855	162	249	201	134	220	189	249	183	231	277	177
1856	161	265	205	137	227	186	265	185	238	291	189
1857	165	260	206	137	230	178	260	179	242	279	188
1858	155	262	202	127	210	183	262	164	252	273	192
1859	153	245	197	128	209	180	245	159	251	263	190
1860	154	237	190	124	210	173	237	157	244	260	191
1861	157	240	188	122	208	178	240	166	246	249	190
1862	148	230	187	118	203	177	230	161	252	246	180
1863	152	228	178	112	196	170	228	160	240	247	173
1864	157	229	172	110	194	172	229	166	228	246	178
1865	159	214	164	111	182	174	214	163	217	229	189
1866	153	202	161	106	183	176	202	154	200	206	195
1867	174	182	174	100	185	182	182	155	187	193	189
1868	171	164	168	93	176	179	164	159	179	184	171
1869	181	167	172	102	167	193	167	174	184	182	175
1870	191	167	177	106	189	203	167	174	197	185	187
1871	202	164	187	119	196	210	164	188	205	191	200
1872	202	177	197	132	190	197	177	187	200	198	203
1873	201	173	190	133	191	201	173	199	196	197	205
1874	201	183	194	136	192	206	183	219	193	204	211
1875	213	183	200	144	200	218	183	225	186	213	224
1876	202	172	195	158	196	218	172	233	179	202	229
1877	203	172	193	152	193	221	172	234	175	210	222
1878	204	171	193	151	197	223	171	229	177	217	223
1879	198	165	189	162	193	220	165	219	180	218	234
1880	199	173	197	168	190	221	173	221	176	215	233
1881	194	173	196	162	186	218	173	220	170	217	234
1882	182	169	187	168	174	211	169	211	154	215	221
1883	190	171	183	166	155	200	171	208	149	211	217
1884	200	176	177	163	154	187	176	208	144	213	220
1885	220	180	182	181	169	180	180	218	142	210	244
1886	224	185	180	187	171	174	185	219	141	223	244
1887	234	188	185	197	165	180	188	224	153	234	244
1888	242	204	191	197	178	173	204	224	158	236	228
1889	247	204	190	205	183	167	204	217	170	256	239
1890	272	209	189	215	191	163	209	223	173	266	252
1891	285	223	191	232	192	177	223	222	175	276	264
1892	294	220	191	250	201	174	220	236	183	275	280
1893	294	228	204	255	214	171	228	246	184	277	281
1894	312	227	204	275	229	167	227	248	186	283	286
1895	321	229	207	284	227	168	229	255	186	284	282
1896	331	238	215	283	245	167	238	251	194	284	285
1897	332	234	221	293	240	168	234	255	202	292	284
1898	335	249	229	299	249	172	249	256	213	286	286
1899	335	260	236	298	250	172	260	243	220	285	292
1900	326	273	247	303	258	177	273	237	223	291	285
1901	322	260	258	306	263	186	260	250	230	277	285
1902	300	249	251	293	258	191	249	255	238	270	278
1903	299	251	241	293	251	195	251	254	238	267	268
1904	289	242	253	288	252	184	242	251	238	254	253
1905	294	237	248	290	250	194	237	252	249	257	253
1906	282	230	244	288	257	195	230	246	248	254	253
1907	266	239	246	294	260	213	239	234	243	247	239
1908	239	236	251	287	274	221	236	229	243	254	232
1909	224	237	242	292	259	223	237	229	239	262	231
1910	224	230	241	290	263	244	230	219	244	266	222
1911	214	237	246	295	272	262	237	223	245	262	212
1912	203	222	244	284	271	273	222	207	242	260	213
1913	208	203	232	271	254	266	203	198	234	254	207
1914	213	200	240	265	259	276	200	196	231	250	204
1915	205	192	245	254	250	265	192	196	227	237	189
1916	200	195	250	248	247	285	195	188	222	253	193
1917	196	195	257	248	253	284	195	195	216	257	197
1918	203	190	251	252	250	281	190	204	222	263	198
1919	204	192	259	242	247	280	192	208	229	260	204
1920	210	205	263	246	248	295	205	224	229	271	213
1921	214	212	271	233	242	295	212	227	222	276	209
1922	207	206	272	216	229	282	206	220	228	273	208
1923	207	205	250	223	232	277	205	215	226	291	213
1924	213	199	263	213	227	277	199	228	235	289	216
1925	208	213	258	209	217	277	213	226	237	285	224
1926	209	210	262	209	215	267	210	215	230	276	218
1927	225	208	267	200	211	272	208	222	241	275	223
1928	223	203	263	209	220	269	203	233	249	264	231
1929	225	217	265	223	224	283	217	241	266	270	230
1930	226	217	281	227	227	289	217	245	269	270	233
1931	225	210	286	224	239	290	210	259	269	273	241
1932	226	216	287	219	239	297	216	272	262	272	256
1933	222	224	287	226	253	301	224	261	272	267	258
1934	219	227	290	232	250	302	227	274	278	273	250
1935	220	237	285	221	229	291	237	272	278	259	251
1936	220	240	282	215	229	290	240	275	286	259	247
1937	225	236	287	227	228	281	236	280	290	251	253
1938	-	-	-	-	-	271	-	-	-	-	-
1939	218	234	287	221	224	278	234	285	302	248	259
1940	215	236	271	219	223	273	236	276	303	241	260
1941	211	227	279	217	219	285	227	268	311	242	258
1942	219	212	265	210	218	278	212	275	322	253	249
1943	208	197	250	214	210	277	197	281	322	242	236
1944	214	192	246	226	212	265	192	274	328	238	237
1945	207	182	244	231	195	267	182	280	333	231	226
1946	206	179	232	227	182	254	179	286	324	232	219
1947	201	179	207	243	182	250	179	265	318	209	222
1948	198	184	205	248	189	262	184	260	325	203	222
1949	190	174	204	259	188	266	174	264	312	204	219
1950	180	166	190	251	194	262	166	264	300	191	208
1951	179	168	181	244	193	265	168	267	292	189	204
1952	175	169	173	242	197	259	169	269	271	187	204
1953	188	167	162	254	193	261	167	260	264	184	187
1954	189	161	161	265	191	272	161	254	252	179	185
1955	191	174	163	264	192	276	174	240	247	169	185
1956	184	179	167	269	199	261	179	230	222	165	174
1957	184	182	153	284	195	262	182	235	203	166	174
1958	181	172	154	288	198	255	172	225	196	162	170
1959	175	174	152	285	200	245	174	230	192	163	165
1960	179	160	164	275	199	245	160	228	182	166	160
1961	181	159	165	266	200	236	159	213	158	174	153
1962	176	153	162	249	207	241	153	214	156	171	165
1963	181	147	158	254	212	237	147	211	146	168	159
1964	183	154	150	257	226	239	154	211	131	165	160
1965	177	150	150	257	220	234	150	202	139	166	158
1966	169	143	149	252	223	226	143	213	145	169	164
1967	161	131	151	255	223	224	131	211	145	180	163
1968	159	123	150	253	210	199	123	205	139	179	165
1969	151	113	151	246	211	184	113	199	158	172	156
1970	154	108	151	255	206	187	108	202	160	175	162
1971	152	115	155	240	207	178	115	196	164	197	164
1972	165	121	158	239	206	181	121	193	172	200	165
1973	158	127	148	243	212	184	127	193	187	200	163
1974	162	125	153	249	222	189	125	200	185	207	155
1975	175	123	151	252	223	188	123	191	193	208	152
1976	178	116	152	244	216	192	116	192	194	207	154
1977	178	109	154	245	215	198	109	193	195	208	150
1978	180	112	155	239	207	208	112	179	199	217	154
1979	183	113	157	238	196	211	113	175	210	223	152
1980	188	114	154	227	199	215	114	172	197	224	165
1981	192	114	148	231	192	221	114	168	197	236	181
1982	182	119	139	222	188	216	119	162	196	241	186
1983	178	111	136	210	188	206	111	158	199	238	174
1984	165	117	124	199	185	210	117	162	177	246	174
1985	169	124	131	199	191	222	124	159	202	247	169
1986	169	135	134	194	189	230	135	154	207	250	172
1987	173	139	138	199	192	231	139	164	208	267	187
1988	176	145	140	209	206	238	145	166	214	276	184
1989	166	153	137	212	206	242	153	171	216	282	180
1990	158	150	136	203	201	248	150	176	200	293	186
1991	159	159	138	192	211	253	159	185	194	302	191
1992	165	161	136	199	216	253	161	187	190	299	197
1993	167	166	137	206	218	252	166	184	189	298	193
1994	173	161	136	219	206	273	161	183	198	301	189
1995	181	166	143	234	201	278	166	183	194	297	198
1996	184	171	151	240	212	268	171	182	204	293	191
1997	198	164	161	230	205	255	164	186	185	286	199
1998	196	160	166	229	207	251	160	182	195	286	205
1999	200	158	161	239	209	256	158	179	190	281	208
[truncated: 5,467 more rows]
