# Supplementary material for: Assembly of infectious enteroviruses depends on multiple, conserved genomic RNA-coat protein contacts
Source: PLoS Pathog. 2020 Dec 28;16(12):e1009146. doi: 10.1371/journal.ppat.1009146 (PMC7793301; doi:10.1371/journal.ppat.1009146)
Supplement: S1 Data — (ZIP) [file ppat.1009146.s007.zip › S1_Data/Polio_naive_histogram.csv]

position	NC_002058
1	14
2	34
3	43
4	49
5	62
6	69
7	84
8	96
9	110
10	112
11	128
12	134
13	129
14	137
15	139
16	149
17	151
18	147
19	141
20	144
21	143
22	138
23	127
24	114
25	114
26	118
27	106
28	104
29	98
30	91
31	92
32	82
33	81
34	81
35	81
36	79
37	81
38	81
39	95
40	100
41	110
42	117
43	124
44	123
45	131
46	149
47	154
48	160
49	166
50	174
51	174
52	192
53	195
54	187
55	199
56	207
57	204
58	208
59	219
60	217
61	218
62	223
63	221
64	210
65	205
66	198
67	200
68	193
69	193
70	184
71	185
72	194
73	206
74	205
75	226
76	225
77	233
78	221
79	216
80	213
81	212
82	219
83	228
84	239
85	235
86	241
87	226
88	225
89	208
90	192
91	183
92	163
93	147
94	155
95	162
96	160
97	151
98	148
99	143
100	139
101	154
102	160
103	162
104	157
105	162
106	166
107	174
108	166
109	175
110	179
111	184
112	197
113	187
114	193
115	199
116	206
117	213
118	210
119	204
120	193
121	207
122	217
123	231
124	229
125	233
126	234
127	242
128	242
129	254
130	261
131	268
132	270
133	270
134	269
135	263
136	255
137	242
138	242
139	241
140	244
141	238
142	226
143	214
144	208
145	210
146	199
147	184
148	185
149	182
150	178
151	178
152	159
153	165
154	153
155	145
156	143
157	148
158	150
159	153
160	154
161	157
162	152
163	158
164	156
165	160
166	160
167	173
168	176
169	193
170	193
171	195
172	195
173	194
174	194
175	192
176	182
177	173
178	173
179	175
180	180
181	189
182	203
183	214
184	214
185	230
186	238
187	237
188	240
189	230
190	230
191	232
192	233
193	229
194	230
195	225
196	211
197	209
198	214
199	214
200	211
201	212
202	206
203	193
204	199
205	204
206	197
207	204
208	209
209	210
210	223
211	212
212	216
213	210
214	203
215	208
216	203
217	198
218	185
219	182
220	194
221	200
222	204
223	192
224	194
225	181
226	195
227	206
228	209
229	208
230	206
231	197
232	184
233	199
234	193
235	193
236	196
237	206
238	223
239	216
240	215
241	204
242	195
243	188
244	184
245	177
246	172
247	166
248	160
249	153
250	146
251	123
252	120
253	122
254	111
255	111
256	116
257	118
258	127
259	126
260	136
261	133
262	132
263	142
264	160
265	170
266	173
267	176
268	172
269	176
270	190
271	191
272	183
273	181
274	186
275	192
276	180
277	172
278	170
279	164
280	166
281	157
282	151
283	146
284	150
285	153
286	155
287	146
288	149
289	153
290	159
291	162
292	154
293	145
294	156
295	160
296	169
297	167
298	160
299	156
300	164
301	168
302	181
303	178
304	179
305	183
306	182
307	189
308	196
309	197
310	201
311	196
312	193
313	196
314	191
315	196
316	192
317	195
318	202
319	199
320	204
321	197
322	184
323	197
324	195
325	189
326	177
327	175
328	166
329	169
330	155
331	147
332	143
333	138
334	135
335	116
336	122
337	130
338	124
339	132
340	132
341	131
342	135
343	139
344	139
345	146
346	158
347	154
348	152
349	153
350	157
351	149
352	152
353	154
354	158
355	154
356	159
357	153
358	146
359	153
360	151
361	151
362	154
363	159
364	149
365	151
366	146
367	142
368	150
369	146
370	138
371	141
372	143
373	157
374	148
375	147
376	146
377	152
378	147
379	147
380	144
381	144
382	154
383	160
384	155
385	154
386	152
387	158
388	165
389	167
390	167
391	175
392	168
393	170
394	175
395	183
396	183
397	200
398	198
399	203
400	218
401	227
402	239
403	230
404	226
405	222
406	221
407	228
408	235
409	235
410	247
411	243
412	243
413	238
414	236
415	226
416	215
417	215
418	214
419	201
420	196
421	195
422	180
423	183
424	182
425	178
426	179
427	175
428	180
429	184
430	194
431	202
432	204
433	205
434	213
435	202
436	197
437	202
438	206
439	205
440	189
441	185
442	162
443	150
444	139
445	139
446	134
447	133
448	114
449	108
450	110
451	112
452	112
453	107
454	116
455	125
456	136
457	143
458	153
459	160
460	159
461	171
462	169
463	163
464	156
465	160
466	157
467	153
468	141
469	141
470	140
471	136
472	145
473	136
474	126
475	126
476	133
477	129
478	134
479	141
480	145
481	145
482	147
483	152
484	159
485	166
486	171
487	172
488	176
489	180
490	175
491	174
492	173
493	171
494	182
495	182
496	176
497	176
498	179
499	179
500	188
501	169
502	175
503	176
504	176
505	171
506	175
507	169
508	176
509	179
510	175
511	185
512	175
513	184
514	188
515	183
516	177
517	173
518	170
519	163
520	166
521	160
522	163
523	167
524	163
525	160
526	150
527	145
528	154
529	152
530	153
531	162
532	168
533	165
534	174
535	171
536	173
537	178
538	180
539	195
540	201
541	207
542	236
543	239
544	245
545	250
546	253
547	257
548	269
549	268
550	279
551	280
552	285
553	284
554	278
555	291
556	315
557	323
558	339
559	351
560	354
561	368
562	373
563	375
564	414
565	433
566	433
567	439
568	442
569	449
570	432
571	410
572	394
573	377
574	360
575	339
576	333
577	314
578	312
579	295
580	293
581	290
582	287
583	282
584	288
585	268
586	269
587	260
588	250
589	248
590	248
591	249
592	246
593	248
594	244
595	239
596	244
597	246
598	255
599	250
600	275
601	288
602	292
603	297
604	289
605	292
606	301
607	301
608	293
609	289
610	292
611	303
612	297
613	289
614	277
615	275
616	259
617	245
618	245
619	257
620	256
621	267
622	268
623	256
624	250
625	245
626	251
627	247
628	241
629	235
630	235
631	227
632	242
633	233
634	221
635	225
636	224
637	220
638	214
639	218
640	224
641	224
642	226
643	227
644	213
645	217
646	226
647	228
648	233
649	231
650	244
651	263
652	275
653	284
654	289
655	294
656	294
657	288
658	278
659	281
660	282
661	273
662	276
663	261
664	253
665	244
666	234
667	217
668	206
669	212
670	211
671	204
672	202
673	198
674	186
675	192
676	200
677	198
678	208
679	208
680	236
681	248
682	253
683	267
684	268
685	263
686	275
687	284
688	269
689	282
690	292
691	295
692	303
693	303
694	297
695	288
696	299
697	305
698	313
699	312
700	312
701	305
702	305
703	312
704	309
705	298
706	312
707	327
708	331
709	334
710	341
711	338
712	336
713	336
714	343
715	345
716	349
717	360
718	363
719	370
720	369
721	371
722	371
723	371
724	356
725	338
726	333
727	333
728	318
729	314
730	321
731	315
732	301
733	310
734	309
735	303
736	299
737	313
738	318
739	320
740	324
741	302
742	299
743	285
744	290
745	266
746	258
747	242
748	239
749	237
750	233
751	247
752	244
753	247
754	248
755	252
756	252
757	252
758	249
759	251
760	254
761	239
762	232
763	214
764	211
765	218
766	221
767	223
768	209
769	189
770	180
771	185
772	192
773	191
774	196
775	187
776	191
777	194
778	203
779	221
780	226
781	228
782	241
783	235
784	234
785	233
786	224
787	225
788	244
789	250
790	259
791	260
792	270
793	263
794	272
795	271
796	277
797	273
798	265
799	282
800	295
801	304
802	297
803	288
804	294
805	297
806	304
807	301
808	300
809	309
810	300
811	307
812	298
813	290
814	293
815	279
816	284
817	275
818	262
819	245
820	244
821	235
822	230
823	213
824	215
825	207
826	201
827	220
828	214
829	223
830	238
831	231
832	249
833	261
834	267
835	268
836	255
837	262
838	265
839	259
840	257
841	256
842	246
843	247
844	254
845	264
846	259
847	271
848	271
849	274
850	271
851	270
852	255
853	253
854	256
855	245
856	245
857	229
858	223
859	216
860	214
861	207
862	209
863	212
864	217
865	218
866	217
867	230
868	221
869	227
870	220
871	223
872	223
873	228
874	234
875	227
876	223
877	209
878	206
879	198
880	193
881	192
882	190
883	191
884	188
885	190
886	191
887	182
888	162
889	155
890	160
891	163
892	176
893	164
894	168
895	174
896	185
897	185
898	182
899	186
900	178
901	178
902	175
903	161
904	147
905	151
906	149
907	160
908	146
909	140
910	146
911	155
912	174
913	180
914	194
915	196
916	203
917	215
918	218
919	213
920	200
921	196
922	206
923	211
924	212
925	222
926	214
927	213
928	216
929	204
930	194
931	192
932	191
933	190
934	185
935	180
936	169
937	159
938	168
939	176
940	183
941	170
942	178
943	166
944	168
945	178
946	178
947	184
948	179
949	177
950	168
951	178
952	182
953	182
954	180
955	181
956	178
957	180
958	192
959	201
960	199
961	203
962	203
963	216
964	220
965	215
966	216
967	220
968	222
969	215
970	217
971	225
972	224
973	228
974	240
975	241
976	238
977	245
978	237
979	231
980	231
981	236
982	241
983	245
984	255
985	262
986	257
987	266
988	259
989	247
990	253
991	267
992	273
993	272
994	269
995	259
996	255
997	247
998	235
999	242
1000	242
1001	240
1002	240
1003	230
1004	227
1005	236
1006	231
1007	220
1008	219
1009	204
1010	196
1011	196
1012	197
1013	191
1014	177
1015	172
1016	171
1017	165
1018	161
1019	151
1020	142
1021	148
1022	154
1023	158
1024	171
1025	177
1026	186
1027	185
1028	194
1029	208
1030	208
1031	207
1032	209
1033	215
1034	219
1035	221
1036	225
1037	237
1038	239
1039	242
1040	243
1041	230
1042	226
1043	228
1044	238
1045	235
1046	245
1047	247
1048	231
1049	220
1050	230
1051	231
1052	228
1053	230
1054	231
1055	220
1056	226
1057	224
1058	220
1059	218
1060	235
1061	235
1062	227
1063	225
1064	213
1065	228
1066	236
1067	242
1068	237
1069	251
1070	248
1071	244
1072	231
1073	224
1074	219
1075	213
1076	219
1077	200
1078	200
1079	196
1080	189
1081	167
1082	159
1083	148
1084	146
1085	148
1086	151
1087	151
1088	150
1089	148
1090	144
1091	143
1092	146
1093	142
1094	144
1095	138
1096	132
1097	132
1098	130
1099	125
1100	123
1101	124
1102	117
1103	117
1104	117
1105	114
1106	113
1107	119
1108	124
1109	135
1110	136
1111	140
1112	143
1113	143
1114	147
1115	161
1116	157
1117	157
1118	156
1119	158
1120	161
1121	166
1122	166
1123	164
1124	161
1125	155
1126	160
1127	166
1128	181
1129	198
1130	207
1131	199
1132	196
1133	218
1134	226
1135	243
1136	245
1137	245
1138	243
1139	235
1140	220
1141	204
1142	204
1143	191
1144	176
1145	173
1146	168
1147	157
1148	158
1149	159
1150	168
1151	160
1152	163
1153	165
1154	174
1155	181
1156	191
1157	193
1158	191
1159	201
1160	193
1161	201
1162	191
1163	195
1164	196
1165	196
1166	196
1167	196
1168	185
1169	189
1170	190
1171	192
1172	189
1173	192
1174	192
1175	197
1176	201
1177	209
1178	210
1179	213
1180	219
1181	217
1182	209
1183	203
1184	192
1185	188
1186	193
1187	208
1188	200
1189	197
1190	190
1191	186
1192	200
1193	199
1194	201
1195	198
1196	187
1197	190
1198	190
1199	187
1200	186
1201	189
1202	183
1203	185
1204	181
1205	180
1206	192
1207	198
1208	193
1209	192
1210	196
1211	209
1212	230
1213	238
1214	265
1215	263
1216	273
1217	291
1218	296
1219	306
1220	303
1221	325
1222	349
1223	366
1224	378
1225	388
1226	384
1227	383
1228	372
1229	376
1230	375
1231	364
1232	361
1233	341
1234	317
1235	311
1236	306
1237	282
1238	263
1239	255
1240	239
1241	230
1242	223
1243	201
1244	197
1245	197
1246	192
1247	193
1248	189
1249	178
1250	187
1251	192
1252	197
1253	204
1254	210
1255	214
1256	225
1257	224
1258	230
1259	223
1260	209
1261	202
1262	195
1263	198
1264	208
1265	210
1266	195
1267	186
1268	187
1269	181
1270	179
1271	183
1272	187
1273	186
1274	189
1275	198
1276	189
1277	185
1278	184
1279	189
1280	177
1281	187
1282	195
1283	188
1284	187
1285	183
1286	187
1287	189
1288	191
1289	187
1290	182
1291	185
1292	187
1293	185
1294	179
1295	178
1296	180
1297	179
1298	182
1299	180
1300	178
1301	168
1302	167
1303	170
1304	169
1305	164
1306	172
1307	183
1308	184
1309	192
1310	188
1311	182
1312	184
1313	182
1314	189
1315	202
1316	202
1317	201
1318	194
1319	200
1320	194
1321	190
1322	189
1323	180
1324	181
1325	169
1326	170
1327	162
1328	154
1329	156
1330	161
1331	160
1332	153
1333	167
1334	167
1335	186
1336	194
1337	203
1338	207
1339	193
1340	196
1341	187
1342	199
1343	194
1344	207
1345	192
1346	180
1347	183
1348	177
1349	174
1350	173
1351	185
1352	182
1353	183
1354	176
1355	176
1356	176
1357	181
1358	174
1359	176
1360	182
1361	183
1362	178
1363	176
1364	177
1365	182
1366	174
1367	175
1368	165
1369	162
1370	160
1371	156
1372	147
1373	141
1374	143
1375	141
1376	143
1377	149
1378	155
1379	153
1380	161
1381	166
1382	165
1383	180
1384	179
1385	177
1386	183
1387	182
1388	186
1389	194
1390	179
1391	174
1392	180
1393	187
1394	183
1395	178
1396	194
1397	201
1398	198
1399	202
1400	203
1401	197
1402	199
1403	199
1404	207
1405	206
1406	213
1407	215
1408	212
1409	216
1410	211
1411	205
1412	196
1413	201
1414	191
1415	197
1416	198
1417	197
1418	203
1419	214
1420	220
1421	222
1422	226
1423	231
1424	230
1425	228
1426	233
1427	217
1428	208
1429	203
1430	199
1431	201
1432	209
1433	208
1434	204
1435	212
1436	204
1437	199
1438	193
1439	198
1440	198
1441	196
1442	202
1443	204
1444	202
1445	205
1446	203
1447	191
1448	185
1449	187
1450	179
1451	180
1452	183
1453	178
1454	171
1455	160
1456	154
1457	145
1458	142
1459	128
1460	123
1461	117
1462	117
1463	118
1464	130
1465	133
1466	130
1467	134
1468	138
1469	137
1470	134
1471	132
1472	139
1473	157
1474	156
1475	155
1476	161
1477	160
1478	168
1479	170
1480	170
1481	180
1482	177
1483	175
1484	172
1485	165
1486	165
1487	175
1488	178
1489	190
1490	199
1491	204
1492	217
1493	223
1494	228
1495	232
1496	237
1497	250
1498	255
1499	252
1500	253
1501	254
1502	246
1503	257
1504	270
1505	272
1506	265
1507	272
1508	270
1509	269
1510	277
1511	269
1512	263
1513	269
1514	274
1515	278
1516	271
1517	255
1518	241
1519	238
1520	246
1521	254
1522	245
1523	234
1524	224
1525	209
1526	198
1527	195
1528	182
1529	174
1530	179
1531	185
1532	159
1533	161
1534	153
1535	145
1536	143
1537	152
1538	157
1539	166
1540	158
1541	165
1542	169
1543	164
1544	169
1545	164
1546	169
1547	156
1548	160
1549	155
1550	151
1551	155
1552	166
1553	172
1554	167
1555	168
1556	170
1557	168
1558	174
1559	184
1560	185
1561	191
1562	199
1563	204
1564	210
1565	197
1566	198
1567	205
1568	197
1569	188
1570	179
1571	174
1572	186
1573	187
1574	179
1575	179
1576	180
1577	181
1578	181
1579	172
1580	166
1581	175
1582	174
1583	169
1584	167
1585	168
1586	174
1587	167
1588	169
1589	162
1590	153
1591	161
1592	165
1593	156
1594	152
1595	157
1596	170
1597	177
1598	189
1599	191
1600	197
1601	213
1602	225
1603	236
1604	241
1605	254
1606	270
1607	282
1608	300
1609	301
1610	308
1611	304
1612	309
1613	313
1614	313
1615	310
1616	313
1617	318
1618	308
1619	299
1620	316
1621	303
1622	319
1623	331
1624	331
1625	330
1626	340
1627	341
1628	336
1629	327
1630	333
1631	330
1632	312
1633	314
1634	305
1635	300
1636	296
1637	297
1638	273
1639	281
1640	284
1641	286
1642	263
1643	259
1644	256
1645	235
1646	219
1647	210
1648	207
1649	196
1650	196
1651	187
1652	186
1653	179
1654	179
1655	180
1656	205
1657	208
1658	226
1659	234
1660	237
1661	239
1662	249
1663	250
1664	248
1665	247
1666	249
1667	236
1668	220
1669	220
1670	207
1671	194
1672	191
1673	189
1674	175
1675	178
1676	166
1677	166
1678	161
1679	168
1680	157
1681	154
1682	158
1683	160
1684	168
1685	163
1686	164
1687	169
1688	164
1689	160
1690	162
1691	163
1692	163
1693	165
1694	170
1695	176
1696	174
1697	177
1698	165
1699	165
1700	170
1701	173
1702	175
1703	178
1704	177
1705	180
1706	174
1707	173
1708	169
1709	168
1710	176
1711	183
1712	185
1713	200
1714	215
1715	220
1716	225
1717	226
1718	241
1719	248
1720	248
1721	265
1722	262
1723	270
1724	281
1725	290
1726	285
1727	302
1728	299
1729	297
1730	304
1731	297
1732	327
1733	311
1734	321
1735	314
1736	315
1737	307
1738	288
1739	273
1740	257
1741	253
1742	240
1743	230
1744	208
1745	206
1746	190
1747	174
1748	157
1749	153
1750	151
1751	149
1752	145
1753	140
1754	128
1755	140
1756	138
1757	139
1758	140
1759	142
1760	144
1761	146
1762	142
1763	129
1764	132
1765	129
1766	125
1767	122
1768	118
1769	119
1770	125
1771	130
1772	139
1773	144
1774	160
1775	161
1776	157
1777	159
1778	157
1779	159
1780	155
1781	147
1782	143
1783	144
1784	135
1785	137
1786	143
1787	155
1788	158
1789	173
1790	184
1791	208
1792	209
1793	218
1794	221
1795	226
1796	241
1797	236
1798	236
1799	239
1800	242
1801	247
1802	253
1803	247
1804	247
1805	241
1806	245
1807	240
1808	232
1809	231
1810	229
1811	214
1812	199
1813	204
1814	192
1815	187
1816	184
1817	192
1818	192
1819	189
1820	194
1821	193
1822	187
1823	189
1824	192
1825	184
1826	184
1827	186
1828	178
1829	164
1830	159
1831	159
1832	160
1833	151
1834	160
1835	160
1836	140
1837	149
1838	148
1839	153
1840	145
1841	149
1842	150
1843	161
1844	179
1845	183
1846	177
1847	185
1848	174
1849	166
1850	170
1851	168
1852	166
1853	160
1854	156
1855	152
1856	154
1857	148
1858	166
1859	157
1860	164
1861	168
1862	165
1863	163
1864	171
1865	180
1866	185
1867	186
1868	181
1869	172
1870	168
1871	168
1872	159
1873	175
1874	177
1875	182
1876	180
1877	183
1878	194
1879	211
1880	212
1881	222
1882	230
1883	246
1884	252
1885	256
1886	260
1887	271
1888	272
1889	289
1890	279
1891	287
1892	296
1893	286
1894	292
1895	300
1896	298
1897	295
1898	295
1899	293
1900	295
1901	274
1902	263
1903	265
1904	253
1905	257
1906	257
1907	229
1908	224
1909	209
1910	213
1911	219
1912	216
1913	213
1914	205
1915	207
1916	199
1917	198
1918	188
1919	193
1920	189
1921	184
1922	188
1923	193
1924	195
1925	188
1926	188
1927	195
1928	200
1929	210
1930	208
1931	205
1932	204
1933	200
1934	207
1935	226
1936	223
1937	227
1938	220
1939	219
1940	214
1941	209
1942	207
1943	212
1944	210
1945	213
1946	227
1947	229
1948	224
1949	223
1950	218
1951	219
1952	223
1953	222
1954	226
1955	227
1956	237
1957	231
1958	256
1959	261
1960	261
1961	278
1962	286
1963	290
1964	305
1965	307
1966	311
1967	313
1968	316
1969	302
1970	289
1971	278
1972	279
1973	287
1974	292
1975	283
1976	262
1977	257
1978	245
1979	246
1980	245
1981	232
1982	219
1983	221
1984	223
1985	214
1986	206
1987	205
1988	209
1989	199
1990	191
1991	185
1992	182
1993	175
1994	180
1995	178
1996	174
1997	173
1998	173
1999	166
[truncated: 5,442 more rows]
