# Supplementary material for: Assembly of infectious enteroviruses depends on multiple, conserved genomic RNA-coat protein contacts
Source: PLoS Pathog. 2020 Dec 28;16(12):e1009146. doi: 10.1371/journal.ppat.1009146 (PMC7793301; doi:10.1371/journal.ppat.1009146)
Supplement: S1 Data — (ZIP) [file ppat.1009146.s007.zip › S1_Data/Polio_histogram.csv]

position	NC_002058
1	0
2	0
3	0
4	0
5	0
6	0
7	0
8	0
9	0
10	0
11	0
12	0
13	0
14	0
15	0
16	0
17	0
18	0
19	0
20	0
21	0
22	0
23	0
24	0
25	0
26	0
27	0
28	0
29	0
30	0
31	0
32	5
33	5
34	5
35	5
36	5
37	5
38	5
39	5
40	5
41	5
42	5
43	5
44	5
45	0
46	0
47	0
48	0
49	0
50	0
51	0
52	0
53	0
54	0
55	0
56	0
57	0
58	2
59	2
60	2
61	2
62	2
63	2
64	2
65	2
66	2
67	2
68	2
69	2
70	0
71	0
72	0
73	0
74	0
75	0
76	0
77	0
78	0
79	0
80	0
81	0
82	0
83	0
84	0
85	0
86	0
87	0
88	0
89	0
90	0
91	0
92	0
93	0
94	0
95	0
96	0
97	0
98	0
99	0
100	0
101	0
102	0
103	0
104	0
105	0
106	0
107	1
108	1
109	1
110	1
111	1
112	1
113	1
114	1
115	1
116	24
117	24
118	24
119	24
120	27
121	29
122	29
123	31
124	33
125	33
126	33
127	46
128	60
129	67
130	74
131	74
132	76
133	79
134	82
135	82
136	80
137	80
138	78
139	71
140	64
141	62
142	25
143	25
144	23
145	19
146	7
147	5
148	5
149	5
150	3
151	3
152	0
153	0
154	0
155	0
156	2
157	2
158	2
159	2
160	2
161	2
162	2
163	2
164	2
165	2
166	2
167	2
168	0
169	0
170	0
171	0
172	0
173	0
174	0
175	0
176	0
177	0
178	0
179	0
180	0
181	1
182	1
183	1
184	1
185	1
186	1
187	1
188	1
189	1
190	1
191	1
192	1
193	1
194	1
195	1
196	0
197	0
198	0
199	0
200	0
201	2
202	2
203	3
204	3
205	3
206	3
207	8
208	8
209	8
210	8
211	8
212	8
213	8
214	8
215	7
216	7
217	7
218	7
219	4
220	4
221	4
222	2
223	2
224	2
225	2
226	2
227	2
228	2
229	2
230	2
231	2
232	2
233	2
234	2
235	2
236	2
237	2
238	0
239	0
240	0
241	0
242	0
243	0
244	0
245	0
246	0
247	0
248	0
249	0
250	0
251	0
252	0
253	0
254	0
255	0
256	0
257	0
258	0
259	0
260	0
261	0
262	0
263	0
264	0
265	0
266	0
267	0
268	0
269	0
270	0
271	0
272	0
273	0
274	0
275	0
276	0
277	0
278	0
279	0
280	0
281	0
282	0
283	0
284	0
285	0
286	0
287	0
288	0
289	0
290	0
291	0
292	0
293	0
294	0
295	0
296	1
297	1
298	1
299	1
300	1
301	1
302	1
303	1
304	1
305	1
306	1
307	2
308	2
309	2
310	2
311	2
312	2
313	2
314	3
315	3
316	3
317	3
318	3
319	5
320	5
321	5
322	5
323	5
324	5
325	4
326	3
327	3
328	3
329	3
330	3
331	1
332	1
333	1
334	0
335	0
336	0
337	0
338	0
339	0
340	0
341	0
342	0
343	0
344	0
345	0
346	0
347	0
348	0
349	0
350	0
351	0
352	0
353	0
354	0
355	0
356	0
357	0
358	0
359	0
360	0
361	0
362	0
363	0
364	0
365	0
366	0
367	0
368	0
369	0
370	0
371	0
372	0
373	0
374	0
375	0
376	0
377	0
378	0
379	0
380	0
381	0
382	0
383	0
384	0
385	0
386	0
387	0
388	0
389	0
390	0
391	0
392	0
393	4
394	5
395	5
396	5
397	5
398	5
399	63
400	65
401	67
402	94
403	96
404	100
405	100
406	100
407	101
408	102
409	102
410	104
411	127
412	129
413	131
414	82
415	82
416	78
417	78
418	78
419	76
420	76
421	69
422	42
423	5
424	3
425	3
426	3
427	3
428	3
429	3
430	5
431	5
432	4
433	4
434	4
435	4
436	4
437	4
438	4
439	4
440	4
441	4
442	4
443	2
444	2
445	2
446	2
447	2
448	2
449	2
450	2
451	2
452	2
453	2
454	2
455	2
456	2
457	2
458	2
459	2
460	0
461	0
462	0
463	0
464	0
465	0
466	0
467	0
468	0
469	0
470	0
471	0
472	0
473	0
474	0
475	0
476	0
477	0
478	0
479	0
480	0
481	0
482	0
483	0
484	0
485	0
486	0
487	0
488	0
489	0
490	0
491	0
492	0
493	0
494	0
495	0
496	0
497	0
498	0
499	0
500	0
501	0
502	0
503	0
504	0
505	0
506	0
507	0
508	0
509	0
510	0
511	0
512	0
513	1
514	1
515	1
516	1
517	1
518	1
519	1
520	3
521	3
522	3
523	3
524	3
525	2
526	2
527	2
528	2
529	2
530	2
531	2
532	2
533	2
534	2
535	2
536	2
537	2
538	2
539	4
540	2
541	2
542	2
543	2
544	2
545	2
546	2
547	2
548	2
549	2
550	2
551	2
552	0
553	0
554	0
555	0
556	0
557	0
558	0
559	0
560	0
561	0
562	0
563	0
564	0
565	0
566	0
567	0
568	0
569	0
570	0
571	0
572	0
573	0
574	0
575	0
576	0
577	0
578	0
579	0
580	0
581	0
582	0
583	0
584	0
585	0
586	0
587	0
588	0
589	0
590	0
591	0
592	0
593	0
594	1
595	1
596	1
597	1
598	3
599	3
600	3
601	3
602	4
603	4
604	4
605	4
606	4
607	6
608	6
609	6
610	6
611	39
612	39
613	41
614	42
615	46
616	45
617	45
618	68
619	68
620	68
621	68
622	66
623	66
624	66
625	64
626	62
627	62
628	61
629	61
630	35
631	3
632	3
633	3
634	3
635	3
636	141
637	175
638	175
639	175
640	175
641	175
642	174
643	174
644	174
645	172
646	172
647	172
648	62
649	24
650	24
651	0
652	0
653	0
654	0
655	0
656	0
657	0
658	0
659	0
660	0
661	0
662	0
663	0
664	0
665	0
666	0
667	0
668	0
669	0
670	0
671	0
672	0
673	0
674	0
675	0
676	0
677	0
678	0
679	0
680	0
681	0
682	0
683	0
684	0
685	0
686	0
687	0
688	0
689	0
690	0
691	0
692	0
693	0
694	0
695	0
696	0
697	0
698	0
699	0
700	0
701	0
702	0
703	0
704	0
705	0
706	0
707	0
708	0
709	0
710	0
711	2
712	2
713	2
714	2
715	2
716	2
717	2
718	2
719	2
720	2
721	4
722	4
723	4
724	15
725	15
726	15
727	15
728	15
729	15
730	15
731	15
732	15
733	15
734	15
735	15
736	15
737	16
738	16
739	16
740	16
741	17
742	17
743	17
744	17
745	17
746	17
747	17
748	17
749	16
750	14
751	14
752	14
753	13
754	14
755	14
756	3
757	3
758	3
759	3
760	1
761	1
762	1
763	1
764	1
765	1
766	1
767	0
768	0
769	0
770	0
771	0
772	0
773	0
774	0
775	0
776	0
777	0
778	0
779	0
780	0
781	0
782	0
783	0
784	0
785	0
786	0
787	0
788	1
789	1
790	5
791	13
792	13
793	18
794	19
795	19
796	19
797	21
798	21
799	21
800	23
801	23
802	19
803	19
804	19
805	19
806	19
807	19
808	19
809	17
810	9
811	9
812	6
813	6
814	5
815	5
816	5
817	5
818	5
819	5
820	5
821	0
822	0
823	0
824	0
825	0
826	0
827	0
828	0
829	0
830	0
831	0
832	0
833	0
834	0
835	0
836	0
837	0
838	0
839	0
840	0
841	0
842	0
843	0
844	0
845	0
846	0
847	0
848	0
849	0
850	0
851	0
852	0
853	3
854	3
855	3
856	3
857	3
858	3
859	4
860	6
861	6
862	77
863	77
864	77
865	77
866	77
867	77
868	77
869	77
870	77
871	77
872	77
873	77
874	75
875	75
876	75
877	72
878	72
879	72
880	0
881	0
882	0
883	0
884	0
885	0
886	0
887	0
888	0
889	0
890	0
891	0
892	0
893	0
894	0
895	0
896	0
897	0
898	0
899	0
900	0
901	0
902	0
903	0
904	0
905	0
906	0
907	0
908	0
909	0
910	0
911	0
912	0
913	0
914	0
915	0
916	0
917	0
918	0
919	0
920	0
921	0
922	0
923	0
924	0
925	0
926	0
927	0
928	0
929	0
930	0
931	0
932	0
933	0
934	0
935	0
936	0
937	0
938	0
939	0
940	0
941	0
942	0
943	0
944	0
945	0
946	0
947	0
948	0
949	0
950	0
951	0
952	0
953	0
954	0
955	0
956	6
957	7
958	7
959	13
960	14
961	16
962	18
963	51
964	51
965	51
966	51
967	52
968	57
969	58
970	65
971	70
972	70
973	69
974	66
975	69
976	69
977	69
978	37
979	33
980	35
981	31
982	25
983	21
984	21
985	21
986	13
987	11
988	6
989	4
990	3
991	3
992	3
993	3
994	2
995	2
996	2
997	2
998	2
999	2
1000	2
1001	2
1002	2
1003	2
1004	2
1005	2
1006	2
1007	2
1008	0
1009	0
1010	0
1011	0
1012	0
1013	1
1014	1
1015	1
1016	1
1017	1
1018	1
1019	1
1020	1
1021	1
1022	1
1023	99
1024	99
1025	99
1026	99
1027	99
1028	99
1029	99
1030	99
1031	99
1032	99
1033	99
1034	99
1035	0
1036	0
1037	0
1038	0
1039	0
1040	0
1041	0
1042	0
1043	0
1044	0
1045	0
1046	0
1047	0
1048	0
1049	0
1050	0
1051	0
1052	0
1053	0
1054	0
1055	0
1056	0
1057	0
1058	0
1059	0
1060	0
1061	0
1062	0
1063	0
1064	0
1065	0
1066	2
1067	2
1068	2
1069	2
1070	2
1071	2
1072	2
1073	2
1074	4
1075	4
1076	6
1077	6
1078	6
1079	6
1080	6
1081	4
1082	4
1083	4
1084	4
1085	4
1086	2
1087	2
1088	0
1089	0
1090	0
1091	0
1092	0
1093	0
1094	0
1095	0
1096	0
1097	0
1098	0
1099	0
1100	0
1101	0
1102	0
1103	0
1104	0
1105	0
1106	0
1107	0
1108	0
1109	0
1110	0
1111	0
1112	0
1113	0
1114	0
1115	0
1116	0
1117	0
1118	0
1119	0
1120	0
1121	0
1122	0
1123	0
1124	0
1125	0
1126	0
1127	2
1128	2
1129	2
1130	2
1131	12
1132	12
1133	14
1134	16
1135	16
1136	16
1137	16
1138	16
1139	16
1140	16
1141	16
1142	14
1143	6
1144	6
1145	8
1146	6
1147	6
1148	6
1149	6
1150	4
1151	4
1152	4
1153	4
1154	4
1155	4
1156	4
1157	4
1158	4
1159	4
1160	19
1161	22
1162	23
1163	26
1164	26
1165	33
1166	38
1167	39
1168	39
1169	39
1170	39
1171	39
1172	38
1173	36
1174	40
1175	40
1176	41
1177	46
1178	48
1179	49
1180	48
1181	48
1182	166
1183	166
1184	175
1185	175
1186	174
1187	170
1188	169
1189	169
1190	169
1191	167
1192	166
1193	164
1194	162
1195	156
1196	126
1197	124
1198	126
1199	127
1200	127
1201	127
1202	129
1203	129
1204	129
1205	129
1206	130
1207	130
1208	133
1209	133
1210	133
1211	15
1212	13
1213	10
1214	10
1215	10
1216	10
1217	10
1218	9
1219	8
1220	6
1221	6
1222	6
1223	6
1224	7
1225	5
1226	9
1227	9
1228	7
1229	7
1230	7
1231	5
1232	5
1233	5
1234	5
1235	5
1236	4
1237	4
1238	0
1239	0
1240	0
1241	0
1242	0
1243	0
1244	0
1245	0
1246	0
1247	0
1248	0
1249	0
1250	0
1251	2
1252	2
1253	2
1254	2
1255	2
1256	2
1257	2
1258	2
1259	2
1260	2
1261	2
1262	2
1263	2
1264	2
1265	2
1266	2
1267	0
1268	0
1269	0
1270	0
1271	0
1272	0
1273	0
1274	0
1275	0
1276	0
1277	0
1278	0
1279	0
1280	0
1281	0
1282	0
1283	2
1284	2
1285	2
1286	2
1287	2
1288	2
1289	2
1290	2
1291	2
1292	2
1293	2
1294	2
1295	2
1296	2
1297	4
1298	4
1299	2
1300	2
1301	2
1302	2
1303	2
1304	2
1305	6
1306	6
1307	6
1308	6
1309	6
1310	7
1311	7
1312	9
1313	9
1314	47
1315	49
1316	49
1317	49
1318	49
1319	49
1320	45
1321	45
1322	44
1323	44
1324	40
1325	40
1326	40
1327	40
1328	40
1329	40
1330	40
1331	40
1332	40
1333	40
1334	40
1335	40
1336	3
1337	1
1338	0
1339	0
1340	2
1341	2
1342	2
1343	2
1344	2
1345	2
1346	4
1347	4
1348	6
1349	13
1350	13
1351	13
1352	13
1353	13
1354	13
1355	13
1356	13
1357	13
1358	13
1359	11
1360	7
1361	0
1362	0
1363	0
1364	0
1365	0
1366	0
1367	0
1368	0
1369	0
1370	0
1371	0
1372	0
1373	0
1374	0
1375	0
1376	0
1377	0
1378	0
1379	0
1380	0
1381	0
1382	0
1383	0
1384	0
1385	0
1386	0
1387	0
1388	0
1389	1
1390	1
1391	1
1392	1
1393	1
1394	6
1395	6
1396	6
1397	6
1398	8
1399	19
1400	59
1401	67
1402	67
1403	71
1404	71
1405	72
1406	67
1407	67
1408	69
1409	69
1410	69
1411	62
1412	24
1413	15
1414	9
1415	9
1416	7
1417	6
1418	6
1419	6
1420	4
1421	4
1422	4
1423	4
1424	4
1425	2
1426	2
1427	2
1428	2
1429	2
1430	2
1431	0
1432	0
1433	0
1434	0
1435	0
1436	0
1437	0
1438	0
1439	0
1440	0
1441	0
1442	0
1443	0
1444	0
1445	0
1446	0
1447	0
1448	0
1449	0
1450	0
1451	0
1452	0
1453	0
1454	0
1455	0
1456	0
1457	0
1458	0
1459	0
1460	0
1461	0
1462	0
1463	0
1464	0
1465	0
1466	0
1467	0
1468	0
1469	0
1470	0
1471	0
1472	0
1473	0
1474	0
1475	0
1476	0
1477	0
1478	0
1479	0
1480	0
1481	0
1482	0
1483	0
1484	0
1485	0
1486	0
1487	0
1488	0
1489	0
1490	0
1491	0
1492	0
1493	0
1494	0
1495	0
1496	0
1497	0
1498	0
1499	0
1500	0
1501	0
1502	7
1503	21
1504	24
1505	24
1506	26
1507	26
1508	26
1509	26
1510	26
1511	26
1512	26
1513	26
1514	22
1515	17
1516	3
1517	3
1518	0
1519	0
1520	0
1521	0
1522	0
1523	0
1524	0
1525	0
1526	0
1527	0
1528	0
1529	0
1530	0
1531	0
1532	0
1533	0
1534	0
1535	0
1536	0
1537	0
1538	0
1539	0
1540	0
1541	0
1542	0
1543	0
1544	0
1545	0
1546	0
1547	0
1548	0
1549	0
1550	0
1551	0
1552	0
1553	0
1554	0
1555	0
1556	0
1557	0
1558	0
1559	0
1560	0
1561	0
1562	0
1563	0
1564	0
1565	0
1566	0
1567	0
1568	0
1569	0
1570	0
1571	0
1572	0
1573	0
1574	0
1575	0
1576	0
1577	0
1578	0
1579	0
1580	0
1581	0
1582	0
1583	0
1584	0
1585	0
1586	0
1587	0
1588	0
1589	0
1590	0
1591	0
1592	0
1593	0
1594	0
1595	0
1596	0
1597	0
1598	0
1599	1
1600	18
1601	22
1602	23
1603	28
1604	78
1605	78
1606	78
1607	85
1608	91
1609	95
1610	95
1611	96
1612	1043
1613	1043
1614	1043
1615	1039
1616	1036
1617	1035
1618	1027
1619	978
1620	982
1621	985
1622	1062
1623	1076
1624	1083
1625	1083
1626	1085
1627	1080
1628	1080
1629	1080
1630	1081
1631	1080
1632	1046
1633	1040
1634	69
1635	34
1636	32
1637	20
1638	18
1639	12
1640	11
1641	11
1642	5
1643	1
1644	1
1645	0
1646	0
1647	0
1648	0
1649	0
1650	0
1651	0
1652	0
1653	0
1654	0
1655	0
1656	0
1657	0
1658	0
1659	0
1660	0
1661	0
1662	0
1663	0
1664	0
1665	0
1666	0
1667	0
1668	0
1669	0
1670	0
1671	0
1672	0
1673	0
1674	0
1675	0
1676	0
1677	0
1678	0
1679	0
1680	0
1681	0
1682	0
1683	0
1684	0
1685	0
1686	0
1687	0
1688	0
1689	0
1690	0
1691	0
1692	0
1693	0
1694	0
1695	0
1696	0
1697	0
1698	0
1699	0
1700	0
1701	0
1702	0
1703	0
1704	0
1705	0
1706	0
1707	0
1708	0
1709	0
1710	0
1711	0
1712	0
1713	0
1714	0
1715	0
1716	0
1717	0
1718	0
1719	0
1720	0
1721	0
1722	7
1723	7
1724	8
1725	8
1726	8
1727	8
1728	8
1729	8
1730	22
1731	22
1732	22
1733	22
1734	22
1735	22
1736	21
1737	21
1738	21
1739	19
1740	19
1741	19
1742	5
1743	5
1744	0
1745	0
1746	0
1747	0
1748	0
1749	0
1750	0
1751	0
1752	0
1753	0
1754	0
1755	0
1756	0
1757	0
1758	0
1759	0
1760	0
1761	0
1762	0
1763	0
1764	0
1765	0
1766	0
1767	0
1768	0
1769	0
1770	0
1771	0
1772	0
1773	0
1774	0
1775	0
1776	0
1777	0
1778	0
1779	0
1780	0
1781	0
1782	0
1783	0
1784	0
1785	0
1786	0
1787	0
1788	0
1789	0
1790	0
1791	0
1792	0
1793	0
1794	0
1795	0
1796	0
1797	0
1798	0
1799	0
1800	0
1801	0
1802	0
1803	0
1804	0
1805	0
1806	0
1807	0
1808	0
1809	0
1810	0
1811	0
1812	0
1813	0
1814	0
1815	0
1816	0
1817	0
1818	0
1819	0
1820	0
1821	0
1822	0
1823	0
1824	0
1825	0
1826	0
1827	0
1828	0
1829	0
1830	0
1831	0
1832	0
1833	0
1834	0
1835	0
1836	0
1837	0
1838	0
1839	0
1840	0
1841	0
1842	2
1843	3
1844	3
1845	3
1846	3
1847	3
1848	3
1849	3
1850	3
1851	3
1852	3
1853	3
1854	3
1855	3
1856	2
1857	0
1858	0
1859	0
1860	0
1861	0
1862	0
1863	0
1864	0
1865	0
1866	0
1867	0
1868	0
1869	0
1870	0
1871	0
1872	0
1873	1
1874	1
1875	1
1876	3
1877	1309
1878	1320
1879	1321
1880	1363
1881	1364
1882	1375
1883	1377
1884	1390
1885	1389
1886	1389
1887	1391
1888	1393
1889	95
1890	94
1891	93
1892	93
1893	96
1894	98
1895	96
1896	94
1897	89
1898	89
1899	87
1900	77
1901	77
1902	66
1903	132
1904	132
1905	122
1906	122
1907	117
1908	89
1909	89
1910	72
1911	72
1912	68
1913	68
1914	68
1915	2
1916	2
1917	2
1918	0
1919	0
1920	0
1921	0
1922	0
1923	0
1924	0
1925	0
1926	0
1927	0
1928	0
1929	0
1930	0
1931	0
1932	0
1933	0
1934	0
1935	0
1936	0
1937	0
1938	0
1939	0
1940	0
1941	0
1942	0
1943	0
1944	4
1945	4
1946	4
1947	4
1948	4
1949	4
1950	4
1951	4
1952	4
1953	4
1954	5
1955	5
1956	5
1957	5
1958	7
1959	7
1960	9
1961	13
1962	11
1963	11
1964	11
1965	11
1966	434
1967	435
1968	437
1969	437
1970	445
1971	445
1972	445
1973	445
1974	445
1975	440
1976	440
1977	442
1978	443
1979	438
1980	410
1981	16
1982	6
1983	6
1984	5
1985	5
1986	5
1987	3
1988	3
1989	3
1990	2
1991	2
1992	0
1993	0
1994	0
1995	0
1996	0
1997	0
1998	0
1999	0
[truncated: 5,442 more rows]
